# Supplementary material for: ﻿Caribbean Amphipoda (Crustacea) of Panama. Part III: parvorder Lysianassidira
Source: Zookeys. 2024 Oct 24;1216:149–71. doi: 10.3897/zookeys.1216.135258 (PMC11528217; doi:10.3897/zookeys.1216.135258)
Supplement: XML Treatment for Aruga holmesi [file zookeys.1216.135258-treatment2.xml]

<!DOCTYPE tp:taxon-treatment
  PUBLIC "-//TaxonX//DTD Taxonomic Treatment Publishing DTD v0 20100105//EN" "tax-treatment-NSO.dtd">
<tp:taxon-treatment xmlns:tp="http://www.plazi.org/taxpub"><tp:treatment-meta><kwd-group><label>Taxon classification</label><kwd>
              <named-content content-type="kingdom">Animalia</named-content>
            </kwd><kwd>
              <named-content content-type="order">Amphipoda</named-content>
            </kwd><kwd>
              <named-content content-type="family">Lysianassidae</named-content>
            </kwd></kwd-group><mixed-citation publication-type="journal"><person-group><name><surname>White</surname><given-names>Kristine N.</given-names></name></person-group><article-title>﻿Caribbean <tp:taxon-name><tp:taxon-name-part taxon-name-part-type="order">Amphipoda</tp:taxon-name-part></tp:taxon-name> (<tp:taxon-name><tp:taxon-name-part taxon-name-part-type="subphylum">Crustacea</tp:taxon-name-part></tp:taxon-name>) of Panama. Part III: parvorder <tp:taxon-name><tp:taxon-name-part taxon-name-part-type="parvorder">Lysianassidira</tp:taxon-name-part></tp:taxon-name></article-title><source>Zookeys</source><day>24</day><month>10</month><year>2024</year><volume>1216</volume><fpage>149</fpage><lpage>171</lpage><pub-id pub-id-type="doi">10.3897/zookeys.1216.135258</pub-id></mixed-citation></tp:treatment-meta><tp:nomenclature><label>﻿</label><tp:taxon-name>
            <object-id xmlns:xlink="http://www.w3.org/1999/xlink" content-type="arpha" xlink:type="simple">6C8AAD1B-8190-566E-88C5-A683B59D4695</object-id>
            <tp:taxon-name-part taxon-name-part-type="genus" reg="Aruga">Aruga</tp:taxon-name-part>
            <tp:taxon-name-part taxon-name-part-type="species" reg="holmesi">holmesi</tp:taxon-name-part>
          </tp:taxon-name><tp:taxon-authority>J.L. Barnard, 1955</tp:taxon-authority><xref ref-type="fig" rid="F1">Figs 1</xref><xref ref-type="fig" rid="F10">, 10A</xref><tp:nomenclature-citation-list><tp:nomenclature-citation><tp:taxon-name>
                <tp:taxon-name-part taxon-name-part-type="genus" reg="Aruga">Aruga</tp:taxon-name-part>
                <tp:taxon-name-part taxon-name-part-type="species" reg="holmesi">holmesi</tp:taxon-name-part>
              </tp:taxon-name><comment>J.L. Barnard, 1955: 100, pls 27, 28; J.L. <xref ref-type="bibr" rid="B4">Barnard 1958</xref>: 90; J.L. <xref ref-type="bibr" rid="B5">Barnard 1959</xref>: 18; <xref ref-type="bibr" rid="B18">Gurjanova 1962</xref>: 299–301, figs 98, 99; J.L. <xref ref-type="bibr" rid="B7">Barnard 1964</xref>: 79, chart 1; <xref ref-type="bibr" rid="B12">Barnard and Karaman 1991</xref>: 469; <xref ref-type="bibr" rid="B37">Lowry and Stoddart 1997</xref>: 47–53, figs 17–20; <xref ref-type="bibr" rid="B28">LeCroy 2007</xref>: 575, fig. 497.</comment></tp:nomenclature-citation><tp:nomenclature-citation><tp:taxon-name>
                <tp:taxon-name-part taxon-name-part-type="genus" reg="Lysianopsis">Lysianopsis</tp:taxon-name-part>
                <tp:taxon-name-part taxon-name-part-type="species" reg="holmesi">holmesi</tp:taxon-name-part>
              </tp:taxon-name><comment>: <xref ref-type="bibr" rid="B22">Hurley 1963</xref>: 74, 75, fig. 21b.</comment></tp:nomenclature-citation><tp:nomenclature-citation><tp:taxon-name>
                <tp:taxon-name-part taxon-name-part-type="genus" reg="Lysianassa">Lysianassa</tp:taxon-name-part>
                <tp:taxon-name-part taxon-name-part-type="species" reg="holmesi">holmesi</tp:taxon-name-part>
              </tp:taxon-name><comment>: J.L. <xref ref-type="bibr" rid="B8">Barnard 1966a</xref>: 25; J.L. <xref ref-type="bibr" rid="B9">Barnard 1966b</xref>: 69; J.L. <xref ref-type="bibr" rid="B11">Barnard 1979</xref>: 12, 130; <xref ref-type="bibr" rid="B2">Austin 1985</xref>: 600; <xref ref-type="bibr" rid="B67">Stepien and Brusca 1985</xref>: 97–101, fig. 2F; <xref ref-type="bibr" rid="B71">Stretch 1985</xref>: 129–133.</comment></tp:nomenclature-citation></tp:nomenclature-citation-list></tp:nomenclature><tp:treatment-sec sec-type="material" id="SECID0EWOAC"><title>Material examined.</title><p>Panama • 4.8 mm • 1 ♀; Bocas del Toro, Crawl Cay; <named-content xmlns:xlink="http://www.w3.org/1999/xlink" content-type="dwc:verbatimCoordinates" xlink:type="simple"><named-content content-type="geo-json" specific-use="{&#34;type&#34;:&#34;Point&#34;,&#34;coordinates&#34;:[-82.143800,9.237600]}" id="NCID0E6OAC" xlink:type="simple">9.2376°N, 82.1438°W</named-content></named-content>; depth 1.5–3 m, among coral rubble; 11 Aug 2021; K.N. White leg.; <named-content xmlns:xlink="http://www.w3.org/1999/xlink" content-type="dwc:institutional_code" xlink:title="Smithsonian Institution, U.S. National Museum of Natural History" xlink:href="http://grbio.org/institution/smithsonian-institution-national-museum-natural-history-0" xlink:type="simple">USNM</named-content> 1739772.</p></tp:treatment-sec><tp:treatment-sec sec-type="diagnosis" id="SECID0EJPAC"><title>Diagnosis.</title><p>Upper lip projecting well beyond epistome; epistome concave. Gnathopod 1 propodus posterodistal margin slightly concave. Epimeron 3 posteroventral corner subquadrate, without tooth. Uropod 3 peduncle length at least 2 × width. Telson distal margin truncate, slightly emarginate, with two short setae on each side.</p></tp:treatment-sec><tp:treatment-sec sec-type="distribution" id="SECID0EOPAC"><title>Distribution.</title><p>USA: Folly Island, South Carolina; Florida from Perdido Key to the lower Florida Keys (<xref ref-type="bibr" rid="B28">LeCroy 2007</xref>); Pacific California (<xref ref-type="bibr" rid="B37">Lowry and Stoddart 1997</xref>); Ecuador (<xref ref-type="bibr" rid="B37">Lowry and Stoddart 1997</xref>); Panama: Pacific side of Isthmus of Panama (<xref ref-type="bibr" rid="B37">Lowry and Stoddart 1997</xref>); Bocas del Toro (present study).</p><fig id="F1" position="float" orientation="portrait"><object-id xmlns:xlink="http://www.w3.org/1999/xlink" content-type="doi" xlink:type="simple">10.3897/zookeys.1216.135258.figure1</object-id><object-id xmlns:xlink="http://www.w3.org/1999/xlink" content-type="arpha" xlink:type="simple">B4C998C7-687C-51AA-80E7-4F83B996F594</object-id><label>Figure 1.</label><caption><p><italic><tp:taxon-name><tp:taxon-name-part taxon-name-part-type="genus" reg="Aruga">Aruga</tp:taxon-name-part><tp:taxon-name-part taxon-name-part-type="species" reg="holmesi">holmesi</tp:taxon-name-part></tp:taxon-name></italic>, female, 4.8 mm, head, epistome and upper lip, pereopod 3, gnathopod 1 lateral, uropod 2, uropod 3, telson, epimeron 3 and urosome. Scale bars: 0.5 mm.</p></caption><graphic xmlns:xlink="http://www.w3.org/1999/xlink" xlink:href="zookeys-1216-149_article-135258__-g001.jpg" position="float" orientation="portrait" xlink:type="simple" id="oo_1160277.jpg"><uri content-type="original_file" xlink:type="simple">https://binary.pensoft.net/fig/1160277</uri></graphic></fig></tp:treatment-sec><tp:treatment-sec sec-type="ecology" id="SECID0E4AAE"><title>Ecology and remarks.</title><p>These amphipods are associated with coral rubble and seagrass beds at depths of 1.5–120 m. Panamanian specimens agree closely with previous descriptions of the species. <xref ref-type="bibr" rid="B37">Lowry and Stoddart (1997)</xref> recorded this species from the Gulf of Mexico for the first time, noting that it was previously only known from the Pacific side of the Isthmus of Panama. Panamanian specimens are white in color when alive.</p></tp:treatment-sec><tp:treatment-sec><!--Section generated to contain objects referenced in tp:taxon-treatment.--><fig id="F10" position="float" orientation="portrait"><object-id xmlns:xlink="http://www.w3.org/1999/xlink" content-type="doi" xlink:type="simple">10.3897/zookeys.1216.135258.figure10</object-id><object-id xmlns:xlink="http://www.w3.org/1999/xlink" content-type="arpha" xlink:type="simple">AFB840BC-677F-572F-8152-B742EB1926D0</object-id><label>Figure 10.</label><caption><p>Photographs of live specimens unless noted <bold>A</bold><italic><tp:taxon-name><tp:taxon-name-part taxon-name-part-type="genus" reg="Aruga">Aruga</tp:taxon-name-part><tp:taxon-name-part taxon-name-part-type="species" reg="holmesi">holmesi</tp:taxon-name-part></tp:taxon-name></italic> (ethanol preserved specimen) <bold>B</bold><italic><tp:taxon-name><tp:taxon-name-part taxon-name-part-type="genus" reg="Bonassa">Bonassa</tp:taxon-name-part><tp:taxon-name-part taxon-name-part-type="species" reg="bonairensis">bonairensis</tp:taxon-name-part></tp:taxon-name></italic><bold>C</bold><italic><tp:taxon-name><tp:taxon-name-part taxon-name-part-type="genus" reg="Concarnes">Concarnes</tp:taxon-name-part><tp:taxon-name-part taxon-name-part-type="species" reg="concavus">concavus</tp:taxon-name-part></tp:taxon-name></italic><bold>D</bold><italic><tp:taxon-name><tp:taxon-name-part taxon-name-part-type="genus" reg="Lysianopsis">Lysianopsis</tp:taxon-name-part><tp:taxon-name-part taxon-name-part-type="species" reg="hummelincki">hummelincki</tp:taxon-name-part></tp:taxon-name></italic><bold>E</bold><italic><tp:taxon-name><tp:taxon-name-part taxon-name-part-type="genus" reg="Lysianopsis">Lysianopsis</tp:taxon-name-part><tp:taxon-name-part taxon-name-part-type="species" reg="ozona">ozona</tp:taxon-name-part></tp:taxon-name></italic>. Scale bars: 1.0 mm.</p></caption><graphic xmlns:xlink="http://www.w3.org/1999/xlink" xlink:href="zookeys-1216-149_article-135258__-g010.jpg" position="float" orientation="portrait" xlink:type="simple" id="oo_1160286.jpg"><uri content-type="original_file" xlink:type="simple">https://binary.pensoft.net/fig/1160286</uri></graphic></fig></tp:treatment-sec><ref-list><ref id="B4"><mixed-citation xmlns:xlink="http://www.w3.org/1999/xlink" xlink:type="simple"><person-group><name name-style="western"><surname>Barnard</surname><given-names>JL</given-names></name></person-group> (<year>1958</year>) <article-title>Index to the families, genera, and species of the gammaridean <tp:taxon-name><tp:taxon-name-part taxon-name-part-type="order">Amphipoda</tp:taxon-name-part></tp:taxon-name> (<tp:taxon-name><tp:taxon-name-part taxon-name-part-type="subphylum">Crustacea</tp:taxon-name-part></tp:taxon-name>).</article-title><source>Allan Hancock Foundation Publications, Occasional Paper</source><volume>19</volume>: <fpage>1</fpage>–<lpage>145</lpage>.</mixed-citation></ref><ref id="B5"><mixed-citation xmlns:xlink="http://www.w3.org/1999/xlink" xlink:type="simple"><person-group><name name-style="western"><surname>Barnard</surname><given-names>JL</given-names></name></person-group> (<year>1959</year>) <article-title>Estuarine <tp:taxon-name><tp:taxon-name-part taxon-name-part-type="order">Amphipoda</tp:taxon-name-part></tp:taxon-name>.</article-title><source>Allan Hancock Foundation Publications, Occasional Paper</source><volume>21</volume>: <fpage>13</fpage>–<lpage>9</lpage>.</mixed-citation></ref><ref id="B18"><mixed-citation xmlns:xlink="http://www.w3.org/1999/xlink" xlink:type="simple"><person-group><name name-style="western"><surname>Gurjanova</surname><given-names>EF</given-names></name></person-group> (<year>1962</year>) <article-title><tp:taxon-name><tp:taxon-name-part taxon-name-part-type="order">Amphipoda</tp:taxon-name-part></tp:taxon-name> of the northern part of the Pacific Ocean (<tp:taxon-name><tp:taxon-name-part taxon-name-part-type="order">Amphipoda</tp:taxon-name-part></tp:taxon-name>-<tp:taxon-name><tp:taxon-name-part taxon-name-part-type="suborder">Gammaridea</tp:taxon-name-part></tp:taxon-name>). Part 1.</article-title><source>Akademiya Nauk SSSR, Opredeliteli po Faune SSSR</source><volume>74</volume>: <fpage>1</fpage>–<lpage>440</lpage>.</mixed-citation></ref><ref id="B7"><mixed-citation xmlns:xlink="http://www.w3.org/1999/xlink" xlink:type="simple"><person-group><name name-style="western"><surname>Barnard</surname><given-names>JL</given-names></name></person-group> (<year>1964</year>) <article-title>Deep-sea <tp:taxon-name><tp:taxon-name-part taxon-name-part-type="order">Amphipoda</tp:taxon-name-part></tp:taxon-name> (<tp:taxon-name><tp:taxon-name-part taxon-name-part-type="subphylum">Crustacea</tp:taxon-name-part></tp:taxon-name>) collected by the R/V “Vema” in the eastern Pacific Ocean and the Caribbean and Mediterranean seas.</article-title><source>Bulletin of the American Museum of Natural History</source><volume>127</volume>(<issue>1</issue>): <fpage>1</fpage>–<lpage>46</lpage>.</mixed-citation></ref><ref id="B12"><mixed-citation xmlns:xlink="http://www.w3.org/1999/xlink" xlink:type="simple"><person-group><name name-style="western"><surname>Barnard</surname><given-names>JL</given-names></name><name name-style="western"><surname>Karaman</surname><given-names>GS</given-names></name></person-group> (<year>1991</year>) The families and genera of marine gammaridean <tp:taxon-name><tp:taxon-name-part taxon-name-part-type="order">Amphipoda</tp:taxon-name-part></tp:taxon-name> (Except marine <tp:taxon-name><tp:taxon-name-part taxon-name-part-type="superfamily">Gammaroidea</tp:taxon-name-part></tp:taxon-name>). Records of the Australian Museum Supplement 13 (Part 2): 419–866. <ext-link xlink:href="10.3853/j.0812-7387.13.1991.367" ext-link-type="doi" xlink:type="simple">https://doi.org/10.3853/j.0812-7387.13.1991.367</ext-link></mixed-citation></ref><ref id="B37"><mixed-citation xmlns:xlink="http://www.w3.org/1999/xlink" xlink:type="simple"><person-group><name name-style="western"><surname>Lowry</surname><given-names>JK</given-names></name><name name-style="western"><surname>Stoddart</surname><given-names>HE</given-names></name></person-group> (<year>1997</year>) <article-title><tp:taxon-name><tp:taxon-name-part taxon-name-part-type="order">Amphipoda</tp:taxon-name-part></tp:taxon-name><tp:taxon-name><tp:taxon-name-part taxon-name-part-type="subphylum">Crustacea</tp:taxon-name-part></tp:taxon-name> IV. Families <tp:taxon-name><tp:taxon-name-part taxon-name-part-type="family">Aristiidae</tp:taxon-name-part></tp:taxon-name>, <tp:taxon-name><tp:taxon-name-part taxon-name-part-type="family">Cyphocarididae</tp:taxon-name-part></tp:taxon-name>, <tp:taxon-name><tp:taxon-name-part taxon-name-part-type="family">Endevouridae</tp:taxon-name-part></tp:taxon-name>, <tp:taxon-name><tp:taxon-name-part taxon-name-part-type="family">Lysianassidae</tp:taxon-name-part></tp:taxon-name>, <tp:taxon-name><tp:taxon-name-part taxon-name-part-type="family">Scopelocheiridae</tp:taxon-name-part></tp:taxon-name>, <tp:taxon-name><tp:taxon-name-part taxon-name-part-type="family">Uristidae</tp:taxon-name-part></tp:taxon-name>.</article-title><source>Memoirs of the Hourglass Cruises</source><volume>10</volume>: <fpage>1</fpage>–<lpage>148</lpage>.</mixed-citation></ref><ref id="B28"><mixed-citation xmlns:xlink="http://www.w3.org/1999/xlink" xlink:type="simple"><person-group><name name-style="western"><surname>LeCroy</surname><given-names>SE</given-names></name></person-group> (<year>2007</year>) An Illustrated Identification Guide to the Nearshore Marine and Estuarine Gammaridean <tp:taxon-name><tp:taxon-name-part taxon-name-part-type="order">Amphipoda</tp:taxon-name-part></tp:taxon-name> of Florida Volume 4: Families <tp:taxon-name><tp:taxon-name-part taxon-name-part-type="family">Anamixidae</tp:taxon-name-part></tp:taxon-name>, <tp:taxon-name><tp:taxon-name-part taxon-name-part-type="family">Eusiridae</tp:taxon-name-part></tp:taxon-name>, <tp:taxon-name><tp:taxon-name-part taxon-name-part-type="family">Hyalellidae</tp:taxon-name-part></tp:taxon-name>, <tp:taxon-name><tp:taxon-name-part taxon-name-part-type="family">Hyalidae</tp:taxon-name-part></tp:taxon-name>, <tp:taxon-name><tp:taxon-name-part taxon-name-part-type="family">Iphimediidae</tp:taxon-name-part></tp:taxon-name>, <tp:taxon-name><tp:taxon-name-part taxon-name-part-type="family">Ischyroceridae</tp:taxon-name-part></tp:taxon-name>, <tp:taxon-name><tp:taxon-name-part taxon-name-part-type="family">Lysianassidae</tp:taxon-name-part></tp:taxon-name>, <tp:taxon-name><tp:taxon-name-part taxon-name-part-type="family">Megaluropidae</tp:taxon-name-part></tp:taxon-name>, and <tp:taxon-name><tp:taxon-name-part taxon-name-part-type="family">Melphidippidae</tp:taxon-name-part></tp:taxon-name>. Florida Department of Environmental Protection Annual Report Contract No. WM724 1: 1–195.</mixed-citation></ref><ref id="B22"><mixed-citation xmlns:xlink="http://www.w3.org/1999/xlink" xlink:type="simple"><person-group><name name-style="western"><surname>Hurley</surname><given-names>DE</given-names></name></person-group> (<year>1963</year>) <article-title><tp:taxon-name><tp:taxon-name-part taxon-name-part-type="order">Amphipoda</tp:taxon-name-part></tp:taxon-name> of the family <tp:taxon-name><tp:taxon-name-part taxon-name-part-type="family">Lysianassidae</tp:taxon-name-part></tp:taxon-name> from the west coast of North and Central America.</article-title><source>Allan Hancock Foundation Publications, Occasional Paper</source><volume>25</volume>: <fpage>1</fpage>–<lpage>160</lpage>.</mixed-citation></ref><ref id="B8"><mixed-citation xmlns:xlink="http://www.w3.org/1999/xlink" xlink:type="simple"><person-group><name name-style="western"><surname>Barnard</surname><given-names>JL</given-names></name></person-group> (<year>1966a</year>) <article-title>Benthic <tp:taxon-name><tp:taxon-name-part taxon-name-part-type="order">Amphipoda</tp:taxon-name-part></tp:taxon-name> of Monterey Bay, California.</article-title><source>Proceedings of the United States National Museum</source><volume>119</volume>: <fpage>1</fpage>–<lpage>41</lpage>. <ext-link xlink:href="10.5479/si.00963801.119-3541.1" ext-link-type="doi" xlink:type="simple">https://doi.org/10.5479/si.00963801.119-3541.1</ext-link></mixed-citation></ref><ref id="B9"><mixed-citation xmlns:xlink="http://www.w3.org/1999/xlink" xlink:type="simple"><person-group><name name-style="western"><surname>Barnard</surname><given-names>JL</given-names></name></person-group> (<year>1966b</year>) <article-title>Submarine canyons of southern California. Part V. Systematics: <tp:taxon-name><tp:taxon-name-part taxon-name-part-type="order">Amphipoda</tp:taxon-name-part></tp:taxon-name>.</article-title><source>Allan Hancock Pacific Expeditions</source><volume>27</volume>(<issue>5</issue>): <fpage>1</fpage>–<lpage>166</lpage>.</mixed-citation></ref><ref id="B11"><mixed-citation xmlns:xlink="http://www.w3.org/1999/xlink" xlink:type="simple"><person-group><name name-style="western"><surname>Barnard</surname><given-names>JL</given-names></name></person-group> (<year>1979</year>) <article-title>Littoral gammaridean <tp:taxon-name><tp:taxon-name-part taxon-name-part-type="order">Amphipoda</tp:taxon-name-part></tp:taxon-name> from the Gulf of California and the Galapagos Islands.</article-title><source>Smithsonian Contributions to Zoology</source><volume>271</volume>: <fpage>1</fpage>–<lpage>149</lpage>. <ext-link xlink:href="10.5479/si.00810282.271" ext-link-type="doi" xlink:type="simple">https://doi.org/10.5479/si.00810282.271</ext-link></mixed-citation></ref><ref id="B2"><mixed-citation xmlns:xlink="http://www.w3.org/1999/xlink" xlink:type="simple"><person-group><name name-style="western"><surname>Austin</surname><given-names>WC</given-names></name></person-group> (<year>1985</year>) <source>An Annotated Checklist of Marine Invertebrates in the Cold Temperate Northeast Pacific. Cowichan, B.</source><publisher-name>C.</publisher-name>, <publisher-loc>Khoyatan Marine Laboratory</publisher-loc>, <size units="page">682 pp</size>.</mixed-citation></ref><ref id="B67"><mixed-citation xmlns:xlink="http://www.w3.org/1999/xlink" xlink:type="simple"><person-group><name name-style="western"><surname>Stepien</surname><given-names>CA</given-names></name><name name-style="western"><surname>Brusca</surname><given-names>RC</given-names></name></person-group> (<year>1985</year>) <article-title>Nocturnal attacks on nearshore fishes in southern California by crustacean zooplankton.</article-title><source>Marine Ecology Progress Series</source><volume>25</volume>: <fpage>91</fpage>–<lpage>105</lpage>. <ext-link xlink:href="10.3354/meps025091" ext-link-type="doi" xlink:type="simple">https://doi.org/10.3354/meps025091</ext-link></mixed-citation></ref><ref id="B71"><mixed-citation xmlns:xlink="http://www.w3.org/1999/xlink" xlink:type="simple"><person-group><name name-style="western"><surname>Stretch</surname><given-names>JJ</given-names></name></person-group> (<year>1985</year>) <article-title>Quantitative sampling of demersal zooplankton: reentry and airlift dredge sample comparisons.</article-title><source>Journal of Experimental Marine Biology and Ecology</source><volume>91</volume>: <fpage>125</fpage>–<lpage>136</lpage>. <ext-link xlink:href="10.1016/0022-0981(85)90225-4" ext-link-type="doi" xlink:type="simple">https://doi.org/10.1016/0022-0981(85)90225-4</ext-link></mixed-citation></ref></ref-list></tp:taxon-treatment>
