# Supplementary material for: ﻿Caribbean Amphipoda (Crustacea) of Panama. Part III: parvorder Lysianassidira
Source: Zookeys. 2024 Oct 24;1216:149–71. doi: 10.3897/zookeys.1216.135258 (PMC11528217; doi:10.3897/zookeys.1216.135258)
Supplement: XML Treatment for Bonassa bonairensis [file zookeys.1216.135258-treatment4.xml]

<!DOCTYPE tp:taxon-treatment
  PUBLIC "-//TaxonX//DTD Taxonomic Treatment Publishing DTD v0 20100105//EN" "tax-treatment-NSO.dtd">
<tp:taxon-treatment xmlns:tp="http://www.plazi.org/taxpub"><tp:treatment-meta><kwd-group><label>Taxon classification</label><kwd>
              <named-content content-type="kingdom">Animalia</named-content>
            </kwd><kwd>
              <named-content content-type="order">Amphipoda</named-content>
            </kwd><kwd>
              <named-content content-type="family">Lysianassidae</named-content>
            </kwd></kwd-group><mixed-citation publication-type="journal"><person-group><name><surname>White</surname><given-names>Kristine N.</given-names></name></person-group><article-title>﻿Caribbean <tp:taxon-name><tp:taxon-name-part taxon-name-part-type="order">Amphipoda</tp:taxon-name-part></tp:taxon-name> (<tp:taxon-name><tp:taxon-name-part taxon-name-part-type="subphylum">Crustacea</tp:taxon-name-part></tp:taxon-name>) of Panama. Part III: parvorder <tp:taxon-name><tp:taxon-name-part taxon-name-part-type="parvorder">Lysianassidira</tp:taxon-name-part></tp:taxon-name></article-title><source>Zookeys</source><day>24</day><month>10</month><year>2024</year><volume>1216</volume><fpage>149</fpage><lpage>171</lpage><pub-id pub-id-type="doi">10.3897/zookeys.1216.135258</pub-id></mixed-citation></tp:treatment-meta><tp:nomenclature><label>﻿</label><tp:taxon-name>
            <object-id xmlns:xlink="http://www.w3.org/1999/xlink" content-type="arpha" xlink:type="simple">C69C00FD-769C-5987-8EE7-84C0450CA84D</object-id>
            <tp:taxon-name-part taxon-name-part-type="genus" reg="Bonassa">Bonassa</tp:taxon-name-part>
            <tp:taxon-name-part taxon-name-part-type="species" reg="bonairensis">bonairensis</tp:taxon-name-part>
          </tp:taxon-name><tp:taxon-authority>(Stephensen, 1933)</tp:taxon-authority><xref ref-type="fig" rid="F2">Figs 2</xref><xref ref-type="fig" rid="F10">, 10B</xref><tp:nomenclature-citation-list><tp:nomenclature-citation><tp:taxon-name>
                <tp:taxon-name-part taxon-name-part-type="genus" reg="Lysianassa">Lysianassa</tp:taxon-name-part>
              </tp:taxon-name><comment>(?) <tp:taxon-name><tp:taxon-name-part taxon-name-part-type="genus" reg="Lysianassa"/><tp:taxon-name-part taxon-name-part-type="species" reg="bonairensis">bonairensis</tp:taxon-name-part></tp:taxon-name> Stephensen, 1933a: 416–420, figs 1, 2; <xref ref-type="bibr" rid="B66">Stephensen 1948</xref>: 1, 3.</comment></tp:nomenclature-citation><tp:nomenclature-citation><tp:taxon-name>
                <tp:taxon-name-part taxon-name-part-type="genus" reg="Lysianassa">Lysianassa</tp:taxon-name-part>
                <tp:taxon-name-part taxon-name-part-type="species" reg="bonairensis">bonairensis</tp:taxon-name-part>
              </tp:taxon-name><comment>J.L. Barnard, 1958: 94; <xref ref-type="bibr" rid="B48">Ortiz 1979</xref>: 19.</comment></tp:nomenclature-citation><tp:nomenclature-citation><tp:taxon-name>
                <tp:taxon-name-part taxon-name-part-type="genus" reg="Bonassa">Bonassa</tp:taxon-name-part>
                <tp:taxon-name-part taxon-name-part-type="species" reg="bonairensis">bonairensis</tp:taxon-name-part>
              </tp:taxon-name><comment>Barnard &amp; Karaman, 1991: 472; <xref ref-type="bibr" rid="B37">Lowry and Stoddart 1997</xref>: 54–58, figs 21–23.</comment></tp:nomenclature-citation></tp:nomenclature-citation-list></tp:nomenclature><tp:treatment-sec sec-type="material" id="SECID0ETFAE"><title>Material examined.</title><p>Panama • 2–3 mm • 1 ♀; Bocas del Toro, Swan Cay; <named-content xmlns:xlink="http://www.w3.org/1999/xlink" content-type="dwc:verbatimCoordinates" xlink:type="simple"><named-content content-type="geo-json" specific-use="{&#34;type&#34;:&#34;Point&#34;,&#34;coordinates&#34;:[-82.298300,9.453300]}" id="NCID0E3FAE" xlink:type="simple">9.4533°N, 82.2983°W</named-content></named-content>; depth 2–3 m, among algae; 4 Aug 2005; S. DeGrave leg.; <named-content xmlns:xlink="http://www.w3.org/1999/xlink" content-type="dwc:institutional_code" xlink:title="Gulf Coast Research Laboratory Museum" xlink:href="http://grbio.org/institution/gulf-coast-research-laboratory-0" xlink:type="simple">GCRL</named-content> 6655 • 1 ♀; Bocas del Toro, Drago; <named-content xmlns:xlink="http://www.w3.org/1999/xlink" content-type="dwc:verbatimCoordinates" xlink:type="simple"><named-content content-type="geo-json" specific-use="{&#34;type&#34;:&#34;Point&#34;,&#34;coordinates&#34;:[-82.337500,9.418056]}" id="NCID0EJGAE" xlink:type="simple">9.418056°N, 82.3375°W</named-content></named-content>; depth 2–3 m, among coral rubble, 9 Aug 2021; K.N. White leg.; <named-content xmlns:xlink="http://www.w3.org/1999/xlink" content-type="dwc:institutional_code" xlink:title="Smithsonian Institution, U.S. National Museum of Natural History" xlink:href="http://grbio.org/institution/smithsonian-institution-national-museum-natural-history-0" xlink:type="simple">USNM</named-content> 1739773 • 1 juvenile; Bocas del Toro, Hospital Point; <named-content xmlns:xlink="http://www.w3.org/1999/xlink" content-type="dwc:verbatimCoordinates" xlink:type="simple"><named-content content-type="geo-json" specific-use="{&#34;type&#34;:&#34;Point&#34;,&#34;coordinates&#34;:[-82.214817,9.331967]}" id="NCID0EWGAE" xlink:type="simple">9.331967°N, 82.214817°W</named-content></named-content>; depth 1–3 m, among coral rubble; 22 June 2023; K.N. White leg.; <named-content xmlns:xlink="http://www.w3.org/1999/xlink" content-type="dwc:institutional_code" xlink:title="Smithsonian Institution, U.S. National Museum of Natural History" xlink:href="http://grbio.org/institution/smithsonian-institution-national-museum-natural-history-0" xlink:type="simple">USNM</named-content> 1739774.</p></tp:treatment-sec><tp:treatment-sec sec-type="diagnosis" id="SECID0EAHAE"><title>Diagnosis.</title><p>Epistome produced, rounded, subequal to produced upper lip. Antenna 1 with strong callynophore in female. Gnathopod 1 propodus distally narrowing. Pereopod 7 basis greatly expanded, posteriorly rounded; merus greatly expanded, approximately 3 × width of carpus. Uropod 3 rami narrow, apically acute, and lacking plumose setae in female. Telson distal margin truncate, slightly emarginate.</p><fig id="F2" position="float" orientation="portrait"><object-id xmlns:xlink="http://www.w3.org/1999/xlink" content-type="doi" xlink:type="simple">10.3897/zookeys.1216.135258.figure2</object-id><object-id xmlns:xlink="http://www.w3.org/1999/xlink" content-type="arpha" xlink:type="simple">071903CF-AA89-5033-BAD2-233A06F0AB75</object-id><label>Figure 2.</label><caption><p><italic><tp:taxon-name><tp:taxon-name-part taxon-name-part-type="genus" reg="Bonassa">Bonassa</tp:taxon-name-part><tp:taxon-name-part taxon-name-part-type="species" reg="bonairensis">bonairensis</tp:taxon-name-part></tp:taxon-name></italic>, female, 2.8 mm, pereopod 7, gnathopod 1 lateral, telson, uropod 3, head, epistome and upper lip. Scale bars: 0.5 mm.</p></caption><graphic xmlns:xlink="http://www.w3.org/1999/xlink" xlink:href="zookeys-1216-149_article-135258__-g002.jpg" position="float" orientation="portrait" xlink:type="simple" id="oo_1160278.jpg"><uri content-type="original_file" xlink:type="simple">https://binary.pensoft.net/fig/1160278</uri></graphic></fig></tp:treatment-sec><tp:treatment-sec sec-type="distribution" id="SECID0E4HAE"><title>Distribution.</title><p>Lesser Antilles: Bonaire Island (<xref ref-type="bibr" rid="B64">Stephensen 1933a</xref>; <xref ref-type="bibr" rid="B37">Lowry and Stoddart 1997</xref>); Panama: Bocas del Toro (present study).</p></tp:treatment-sec><tp:treatment-sec sec-type="ecology" id="SECID0ELIAE"><title>Ecology and remarks.</title><p>These amphipods occur among algae and coral rubble at depths of 1–3 m. Panamanian specimens agree closely with previous descriptions of the species, with the exception of a slightly emarginate telson, with the exception of the uropod 3, which is documented for the first time in a female. This species is easily distinguishable based on the expanded pereopod 7 basis and merus. Panamanian specimens are a translucent white color when alive.</p></tp:treatment-sec><tp:treatment-sec><!--Section generated to contain objects referenced in tp:taxon-treatment.--><fig id="F10" position="float" orientation="portrait"><object-id xmlns:xlink="http://www.w3.org/1999/xlink" content-type="doi" xlink:type="simple">10.3897/zookeys.1216.135258.figure10</object-id><object-id xmlns:xlink="http://www.w3.org/1999/xlink" content-type="arpha" xlink:type="simple">AFB840BC-677F-572F-8152-B742EB1926D0</object-id><label>Figure 10.</label><caption><p>Photographs of live specimens unless noted <bold>A</bold><italic><tp:taxon-name><tp:taxon-name-part taxon-name-part-type="genus" reg="Aruga">Aruga</tp:taxon-name-part><tp:taxon-name-part taxon-name-part-type="species" reg="holmesi">holmesi</tp:taxon-name-part></tp:taxon-name></italic> (ethanol preserved specimen) <bold>B</bold><italic><tp:taxon-name><tp:taxon-name-part taxon-name-part-type="genus" reg="Bonassa">Bonassa</tp:taxon-name-part><tp:taxon-name-part taxon-name-part-type="species" reg="bonairensis">bonairensis</tp:taxon-name-part></tp:taxon-name></italic><bold>C</bold><italic><tp:taxon-name><tp:taxon-name-part taxon-name-part-type="genus" reg="Concarnes">Concarnes</tp:taxon-name-part><tp:taxon-name-part taxon-name-part-type="species" reg="concavus">concavus</tp:taxon-name-part></tp:taxon-name></italic><bold>D</bold><italic><tp:taxon-name><tp:taxon-name-part taxon-name-part-type="genus" reg="Lysianopsis">Lysianopsis</tp:taxon-name-part><tp:taxon-name-part taxon-name-part-type="species" reg="hummelincki">hummelincki</tp:taxon-name-part></tp:taxon-name></italic><bold>E</bold><italic><tp:taxon-name><tp:taxon-name-part taxon-name-part-type="genus" reg="Lysianopsis">Lysianopsis</tp:taxon-name-part><tp:taxon-name-part taxon-name-part-type="species" reg="ozona">ozona</tp:taxon-name-part></tp:taxon-name></italic>. Scale bars: 1.0 mm.</p></caption><graphic xmlns:xlink="http://www.w3.org/1999/xlink" xlink:href="zookeys-1216-149_article-135258__-g010.jpg" position="float" orientation="portrait" xlink:type="simple" id="oo_1160286.jpg"><uri content-type="original_file" xlink:type="simple">https://binary.pensoft.net/fig/1160286</uri></graphic></fig></tp:treatment-sec><ref-list><ref id="B66"><mixed-citation xmlns:xlink="http://www.w3.org/1999/xlink" xlink:type="simple"><person-group><name name-style="western"><surname>Stephensen</surname><given-names>K</given-names></name></person-group> (<year>1948</year>) <article-title>Amphipods from Curaçao, Bonaire, Aruba and Margarita.</article-title><source>Studies on the Fauna of Curaçao, Aruba, Bonaire and the Venezuelan Islands</source><volume>3</volume>(<issue>11</issue>): <fpage>1</fpage>–<lpage>20</lpage>.</mixed-citation></ref><ref id="B48"><mixed-citation xmlns:xlink="http://www.w3.org/1999/xlink" xlink:type="simple"><person-group><name name-style="western"><surname>Ortiz</surname><given-names>M</given-names></name></person-group> (<year>1979</year>) Lista de especes y bibliografía de los anfípodos (<tp:taxon-name><tp:taxon-name-part taxon-name-part-type="subphylum">Crustacea</tp:taxon-name-part></tp:taxon-name>: <tp:taxon-name><tp:taxon-name-part taxon-name-part-type="order">Amphipoda</tp:taxon-name-part></tp:taxon-name>) del Mediterráneo Americano. Ciencias (La Habana), Series 8, Investigaciones Marinas 43: 1–40.</mixed-citation></ref><ref id="B37"><mixed-citation xmlns:xlink="http://www.w3.org/1999/xlink" xlink:type="simple"><person-group><name name-style="western"><surname>Lowry</surname><given-names>JK</given-names></name><name name-style="western"><surname>Stoddart</surname><given-names>HE</given-names></name></person-group> (<year>1997</year>) <article-title><tp:taxon-name><tp:taxon-name-part taxon-name-part-type="order">Amphipoda</tp:taxon-name-part></tp:taxon-name><tp:taxon-name><tp:taxon-name-part taxon-name-part-type="subphylum">Crustacea</tp:taxon-name-part></tp:taxon-name> IV. Families <tp:taxon-name><tp:taxon-name-part taxon-name-part-type="family">Aristiidae</tp:taxon-name-part></tp:taxon-name>, <tp:taxon-name><tp:taxon-name-part taxon-name-part-type="family">Cyphocarididae</tp:taxon-name-part></tp:taxon-name>, <tp:taxon-name><tp:taxon-name-part taxon-name-part-type="family">Endevouridae</tp:taxon-name-part></tp:taxon-name>, <tp:taxon-name><tp:taxon-name-part taxon-name-part-type="family">Lysianassidae</tp:taxon-name-part></tp:taxon-name>, <tp:taxon-name><tp:taxon-name-part taxon-name-part-type="family">Scopelocheiridae</tp:taxon-name-part></tp:taxon-name>, <tp:taxon-name><tp:taxon-name-part taxon-name-part-type="family">Uristidae</tp:taxon-name-part></tp:taxon-name>.</article-title><source>Memoirs of the Hourglass Cruises</source><volume>10</volume>: <fpage>1</fpage>–<lpage>148</lpage>.</mixed-citation></ref><ref id="B64"><mixed-citation xmlns:xlink="http://www.w3.org/1999/xlink" xlink:type="simple"><person-group><name name-style="western"><surname>Stephensen</surname><given-names>K</given-names></name></person-group> (<year>1933a</year>) Zoologische Ergebnisse einer Reise nach Bonaire, Curaçao und Aruba im Jahre 1930. No. 8. Fresh- and brackish-water <tp:taxon-name><tp:taxon-name-part taxon-name-part-type="order">Amphipoda</tp:taxon-name-part></tp:taxon-name> from Bonaire, Curaçao and Aruba. Zoologische Jahrbucher. Abteilung fur Systematik, 0kologie un Geographie der Tiere 64(3/5): 415–436.</mixed-citation></ref></ref-list></tp:taxon-treatment>
