# Supplementary material for: ﻿Caribbean Amphipoda (Crustacea) of Panama. Part III: parvorder Lysianassidira
Source: Zookeys. 2024 Oct 24;1216:149–71. doi: 10.3897/zookeys.1216.135258 (PMC11528217; doi:10.3897/zookeys.1216.135258)
Supplement: XML Treatment for Lysianopsis [file zookeys.1216.135258-treatment7.xml]

<!DOCTYPE tp:taxon-treatment
  PUBLIC "-//TaxonX//DTD Taxonomic Treatment Publishing DTD v0 20100105//EN" "tax-treatment-NSO.dtd">
<tp:taxon-treatment xmlns:tp="http://www.plazi.org/taxpub"><tp:treatment-meta><kwd-group><label>Taxon classification</label><kwd>
              <named-content content-type="kingdom">Animalia</named-content>
            </kwd><kwd>
              <named-content content-type="order">Amphipoda</named-content>
            </kwd><kwd>
              <named-content content-type="family">Lysianassidae</named-content>
            </kwd></kwd-group><mixed-citation publication-type="journal"><person-group><name><surname>White</surname><given-names>Kristine N.</given-names></name></person-group><article-title>﻿Caribbean <tp:taxon-name><tp:taxon-name-part taxon-name-part-type="order">Amphipoda</tp:taxon-name-part></tp:taxon-name> (<tp:taxon-name><tp:taxon-name-part taxon-name-part-type="subphylum">Crustacea</tp:taxon-name-part></tp:taxon-name>) of Panama. Part III: parvorder <tp:taxon-name><tp:taxon-name-part taxon-name-part-type="parvorder">Lysianassidira</tp:taxon-name-part></tp:taxon-name></article-title><source>Zookeys</source><day>24</day><month>10</month><year>2024</year><volume>1216</volume><fpage>149</fpage><lpage>171</lpage><pub-id pub-id-type="doi">10.3897/zookeys.1216.135258</pub-id></mixed-citation></tp:treatment-meta><tp:nomenclature><label>﻿Genus</label><tp:taxon-name>
            <object-id xmlns:xlink="http://www.w3.org/1999/xlink" content-type="arpha" xlink:type="simple">FCB28C7F-BF97-549B-A8BF-7F6E77467DC2</object-id>
            <tp:taxon-name-part taxon-name-part-type="genus" reg="Lysianopsis">Lysianopsis</tp:taxon-name-part>
          </tp:taxon-name><tp:taxon-authority>Holmes, 1903</tp:taxon-authority></tp:nomenclature><tp:treatment-sec sec-type="diagnosis" id="SECID0EZQAE"><title>Diagnosis.</title><p>Antenna 1 with strong callynophore in male, weak or lacking in female. Antenna 2 flagellum short in male and female. Epistome not produced; upper lip produced. Maxilla 2 inner plate narrow. Gnathopod 1 simple. Gnathopod 2 minutely chelate. Uropod 2 inner ramus with dorsal notch, gradually narrowing distally. Uropod 3 outer ramus 1-articulate. Telson entire.</p></tp:treatment-sec></tp:taxon-treatment>
