# Supplementary material for: ﻿Caribbean Amphipoda (Crustacea) of Panama. Part III: parvorder Lysianassidira
Source: Zookeys. 2024 Oct 24;1216:149–71. doi: 10.3897/zookeys.1216.135258 (PMC11528217; doi:10.3897/zookeys.1216.135258)
Supplement: XML Treatment for Lysianopsis ozona [file zookeys.1216.135258-treatment9.xml]

<!DOCTYPE tp:taxon-treatment
  PUBLIC "-//TaxonX//DTD Taxonomic Treatment Publishing DTD v0 20100105//EN" "tax-treatment-NSO.dtd">
<tp:taxon-treatment xmlns:tp="http://www.plazi.org/taxpub"><tp:treatment-meta><kwd-group><label>Taxon classification</label><kwd>
              <named-content content-type="kingdom">Animalia</named-content>
            </kwd><kwd>
              <named-content content-type="order">Amphipoda</named-content>
            </kwd><kwd>
              <named-content content-type="family">Lysianassidae</named-content>
            </kwd></kwd-group><mixed-citation publication-type="journal"><person-group><name><surname>White</surname><given-names>Kristine N.</given-names></name></person-group><article-title>﻿Caribbean <tp:taxon-name><tp:taxon-name-part taxon-name-part-type="order">Amphipoda</tp:taxon-name-part></tp:taxon-name> (<tp:taxon-name><tp:taxon-name-part taxon-name-part-type="subphylum">Crustacea</tp:taxon-name-part></tp:taxon-name>) of Panama. Part III: parvorder <tp:taxon-name><tp:taxon-name-part taxon-name-part-type="parvorder">Lysianassidira</tp:taxon-name-part></tp:taxon-name></article-title><source>Zookeys</source><day>24</day><month>10</month><year>2024</year><volume>1216</volume><fpage>149</fpage><lpage>171</lpage><pub-id pub-id-type="doi">10.3897/zookeys.1216.135258</pub-id></mixed-citation></tp:treatment-meta><tp:nomenclature><label>﻿</label><tp:taxon-name>
            <object-id xmlns:xlink="http://www.w3.org/1999/xlink" content-type="arpha" xlink:type="simple">27430BDD-E897-5EF0-8041-A84237D7079E</object-id>
            <tp:taxon-name-part taxon-name-part-type="genus" reg="Lysianopsis">Lysianopsis</tp:taxon-name-part>
            <tp:taxon-name-part taxon-name-part-type="species" reg="ozona">ozona</tp:taxon-name-part>
          </tp:taxon-name><tp:taxon-authority>Lowry &amp; Stoddart, 1997</tp:taxon-authority><xref ref-type="fig" rid="F5">Figs 5</xref><xref ref-type="fig" rid="F10">, 10E</xref><tp:nomenclature-citation-list><tp:nomenclature-citation><tp:taxon-name>
                <tp:taxon-name-part taxon-name-part-type="genus" reg="Lysianopsis">Lysianopsis</tp:taxon-name-part>
                <tp:taxon-name-part taxon-name-part-type="species" reg="ozona">ozona</tp:taxon-name-part>
              </tp:taxon-name><comment>Lowry &amp; Stoddart, 1997: 87–91, figs 40–42.</comment></tp:nomenclature-citation></tp:nomenclature-citation-list></tp:nomenclature><tp:treatment-sec sec-type="material" id="SECID0EIZAE"><title>Material examined.</title><p>Panama • 3.2–8.5 mm • 2 ♀; Bocas del Toro, Bastamientos; depth 0–1 m, mangrove scrapings; 1 Aug 2005; T.A. Haney leg.; <named-content xmlns:xlink="http://www.w3.org/1999/xlink" content-type="dwc:institutional_code" xlink:title="Gulf Coast Research Laboratory Museum" xlink:href="http://grbio.org/institution/gulf-coast-research-laboratory-0" xlink:type="simple">GCRL</named-content> 6656. • 2 ♂; Bocas del Toro, Hospital Bight; <named-content xmlns:xlink="http://www.w3.org/1999/xlink" content-type="dwc:verbatimCoordinates" xlink:type="simple"><named-content content-type="geo-json" specific-use="{&#34;type&#34;:&#34;Point&#34;,&#34;coordinates&#34;:[-82.316000,9.304500]}" id="NCID0EWZAE" xlink:type="simple">9.3045°N, 82.3160°W</named-content></named-content>; depth 1.5 m, among coral rubble; 7 Aug 2005; T.A. Haney leg.; <named-content xmlns:xlink="http://www.w3.org/1999/xlink" content-type="dwc:institutional_code" xlink:title="Gulf Coast Research Laboratory Museum" xlink:href="http://grbio.org/institution/gulf-coast-research-laboratory-0" xlink:type="simple">GCRL</named-content> 6657 • 1 ♀; Bocas del Toro, Marina Bocas; depth 0–1 m, associated with <italic><tp:taxon-name><tp:taxon-name-part taxon-name-part-type="genus" reg="Phallusia">Phallusia</tp:taxon-name-part><tp:taxon-name-part taxon-name-part-type="species" reg="nigra">nigra</tp:taxon-name-part></tp:taxon-name></italic> ascidian; 5 June 2009; R. Rocha leg.; <named-content xmlns:xlink="http://www.w3.org/1999/xlink" content-type="dwc:institutional_code" xlink:title="Gulf Coast Research Laboratory Museum" xlink:href="http://grbio.org/institution/gulf-coast-research-laboratory-0" xlink:type="simple">GCRL</named-content> 6658 • 1 ♂; Bocas del Toro, Isla Solarte; <named-content xmlns:xlink="http://www.w3.org/1999/xlink" content-type="dwc:verbatimCoordinates" xlink:type="simple"><named-content content-type="geo-json" specific-use="{&#34;type&#34;:&#34;Point&#34;,&#34;coordinates&#34;:[-82.189700,9.290100]}" id="NCID0ET1AE" xlink:type="simple">9.2901°N, 82.1897°W</named-content></named-content>; depth 1–5 m, associated with solitary ascidian; 8 Aug 2021; K.N. White leg.; <named-content xmlns:xlink="http://www.w3.org/1999/xlink" content-type="dwc:institutional_code" xlink:title="Smithsonian Institution, U.S. National Museum of Natural History" xlink:href="http://grbio.org/institution/smithsonian-institution-national-museum-natural-history-0" xlink:type="simple">USNM</named-content> 1739778.</p></tp:treatment-sec><tp:treatment-sec sec-type="diagnosis" id="SECID0E41AE"><title>Diagnosis.</title><p>Epistome concave, subequal to upper lip. Gnathopod 1 propodus posterodistal margin straight; not sexually dimorphic. Uropod 3 peduncle length approximately 1.5 × width; outer ramus 2-articulate. Telson apical margin slightly truncate, apical margin with four short setae medially.</p></tp:treatment-sec><tp:treatment-sec sec-type="distribution" id="SECID0EC2AE"><title>Distribution.</title><p>USA: Eastern Gulf of Mexico (<xref ref-type="bibr" rid="B37">Lowry and Stoddart 1997</xref>); Panama: Bocas del Toro (present study).</p></tp:treatment-sec><tp:treatment-sec sec-type="ecology" id="SECID0EM2AE"><title>Ecology and remarks.</title><p>These amphipods are associated with sand, coral rubble, and various invertebrates at depths of 0–29 m. Panamanian specimens agree closely with the description provided by <xref ref-type="bibr" rid="B37">Lowry and Stoddart (1997)</xref>. This species is easily recognizable by the concave epistome and the short uropod 3 peduncle and 2-articulate outer ramus. Panamanian specimens have an orange-brown coloration with white stripes along the pereonite edges when alive.</p><fig id="F5" position="float" orientation="portrait"><object-id xmlns:xlink="http://www.w3.org/1999/xlink" content-type="doi" xlink:type="simple">10.3897/zookeys.1216.135258.figure5</object-id><object-id xmlns:xlink="http://www.w3.org/1999/xlink" content-type="arpha" xlink:type="simple">F191694C-E424-5DB5-9BE4-AEB69BBF0DCB</object-id><label>Figure 5.</label><caption><p><italic><tp:taxon-name><tp:taxon-name-part taxon-name-part-type="genus" reg="Lysianopsis">Lysianopsis</tp:taxon-name-part><tp:taxon-name-part taxon-name-part-type="species" reg="ozona">ozona</tp:taxon-name-part></tp:taxon-name></italic>, male, 3.2 mm, head, upper lip, and epistome, uropod 2, uropod 3, gnathopod 1 lateral; male, 6.5 mm, maxilla 2, telson. Scale bars: 0.5 mm.</p></caption><graphic xmlns:xlink="http://www.w3.org/1999/xlink" xlink:href="zookeys-1216-149_article-135258__-g005.jpg" position="float" orientation="portrait" xlink:type="simple" id="oo_1160281.jpg"><uri content-type="original_file" xlink:type="simple">https://binary.pensoft.net/fig/1160281</uri></graphic></fig></tp:treatment-sec><tp:treatment-sec><!--Section generated to contain objects referenced in tp:taxon-treatment.--><fig id="F10" position="float" orientation="portrait"><object-id xmlns:xlink="http://www.w3.org/1999/xlink" content-type="doi" xlink:type="simple">10.3897/zookeys.1216.135258.figure10</object-id><object-id xmlns:xlink="http://www.w3.org/1999/xlink" content-type="arpha" xlink:type="simple">AFB840BC-677F-572F-8152-B742EB1926D0</object-id><label>Figure 10.</label><caption><p>Photographs of live specimens unless noted <bold>A</bold><italic><tp:taxon-name><tp:taxon-name-part taxon-name-part-type="genus" reg="Aruga">Aruga</tp:taxon-name-part><tp:taxon-name-part taxon-name-part-type="species" reg="holmesi">holmesi</tp:taxon-name-part></tp:taxon-name></italic> (ethanol preserved specimen) <bold>B</bold><italic><tp:taxon-name><tp:taxon-name-part taxon-name-part-type="genus" reg="Bonassa">Bonassa</tp:taxon-name-part><tp:taxon-name-part taxon-name-part-type="species" reg="bonairensis">bonairensis</tp:taxon-name-part></tp:taxon-name></italic><bold>C</bold><italic><tp:taxon-name><tp:taxon-name-part taxon-name-part-type="genus" reg="Concarnes">Concarnes</tp:taxon-name-part><tp:taxon-name-part taxon-name-part-type="species" reg="concavus">concavus</tp:taxon-name-part></tp:taxon-name></italic><bold>D</bold><italic><tp:taxon-name><tp:taxon-name-part taxon-name-part-type="genus" reg="Lysianopsis">Lysianopsis</tp:taxon-name-part><tp:taxon-name-part taxon-name-part-type="species" reg="hummelincki">hummelincki</tp:taxon-name-part></tp:taxon-name></italic><bold>E</bold><italic><tp:taxon-name><tp:taxon-name-part taxon-name-part-type="genus" reg="Lysianopsis">Lysianopsis</tp:taxon-name-part><tp:taxon-name-part taxon-name-part-type="species" reg="ozona">ozona</tp:taxon-name-part></tp:taxon-name></italic>. Scale bars: 1.0 mm.</p></caption><graphic xmlns:xlink="http://www.w3.org/1999/xlink" xlink:href="zookeys-1216-149_article-135258__-g010.jpg" position="float" orientation="portrait" xlink:type="simple" id="oo_1160286.jpg"><uri content-type="original_file" xlink:type="simple">https://binary.pensoft.net/fig/1160286</uri></graphic></fig></tp:treatment-sec><ref-list><ref id="B37"><mixed-citation xmlns:xlink="http://www.w3.org/1999/xlink" xlink:type="simple"><person-group><name name-style="western"><surname>Lowry</surname><given-names>JK</given-names></name><name name-style="western"><surname>Stoddart</surname><given-names>HE</given-names></name></person-group> (<year>1997</year>) <article-title><tp:taxon-name><tp:taxon-name-part taxon-name-part-type="order">Amphipoda</tp:taxon-name-part></tp:taxon-name><tp:taxon-name><tp:taxon-name-part taxon-name-part-type="subphylum">Crustacea</tp:taxon-name-part></tp:taxon-name> IV. Families <tp:taxon-name><tp:taxon-name-part taxon-name-part-type="family">Aristiidae</tp:taxon-name-part></tp:taxon-name>, <tp:taxon-name><tp:taxon-name-part taxon-name-part-type="family">Cyphocarididae</tp:taxon-name-part></tp:taxon-name>, <tp:taxon-name><tp:taxon-name-part taxon-name-part-type="family">Endevouridae</tp:taxon-name-part></tp:taxon-name>, <tp:taxon-name><tp:taxon-name-part taxon-name-part-type="family">Lysianassidae</tp:taxon-name-part></tp:taxon-name>, <tp:taxon-name><tp:taxon-name-part taxon-name-part-type="family">Scopelocheiridae</tp:taxon-name-part></tp:taxon-name>, <tp:taxon-name><tp:taxon-name-part taxon-name-part-type="family">Uristidae</tp:taxon-name-part></tp:taxon-name>.</article-title><source>Memoirs of the Hourglass Cruises</source><volume>10</volume>: <fpage>1</fpage>–<lpage>148</lpage>.</mixed-citation></ref></ref-list></tp:taxon-treatment>
