# Supplementary material for: ﻿Caribbean Amphipoda (Crustacea) of Panama. Part III: parvorder Lysianassidira
Source: Zookeys. 2024 Oct 24;1216:149–71. doi: 10.3897/zookeys.1216.135258 (PMC11528217; doi:10.3897/zookeys.1216.135258)
Supplement: XML Treatment for Shoemakerella cubensis [file zookeys.1216.135258-treatment11.xml]

<!DOCTYPE tp:taxon-treatment
  PUBLIC "-//TaxonX//DTD Taxonomic Treatment Publishing DTD v0 20100105//EN" "tax-treatment-NSO.dtd">
<tp:taxon-treatment xmlns:tp="http://www.plazi.org/taxpub"><tp:treatment-meta><kwd-group><label>Taxon classification</label><kwd>
              <named-content content-type="kingdom">Animalia</named-content>
            </kwd><kwd>
              <named-content content-type="order">Amphipoda</named-content>
            </kwd><kwd>
              <named-content content-type="family">Lysianassidae</named-content>
            </kwd></kwd-group><mixed-citation publication-type="journal"><person-group><name><surname>White</surname><given-names>Kristine N.</given-names></name></person-group><article-title>﻿Caribbean <tp:taxon-name><tp:taxon-name-part taxon-name-part-type="order">Amphipoda</tp:taxon-name-part></tp:taxon-name> (<tp:taxon-name><tp:taxon-name-part taxon-name-part-type="subphylum">Crustacea</tp:taxon-name-part></tp:taxon-name>) of Panama. Part III: parvorder <tp:taxon-name><tp:taxon-name-part taxon-name-part-type="parvorder">Lysianassidira</tp:taxon-name-part></tp:taxon-name></article-title><source>Zookeys</source><day>24</day><month>10</month><year>2024</year><volume>1216</volume><fpage>149</fpage><lpage>171</lpage><pub-id pub-id-type="doi">10.3897/zookeys.1216.135258</pub-id></mixed-citation></tp:treatment-meta><tp:nomenclature><label>﻿</label><tp:taxon-name>
            <object-id xmlns:xlink="http://www.w3.org/1999/xlink" content-type="arpha" xlink:type="simple">AFED234F-9004-5EE8-8909-B8B1C2506EB1</object-id>
            <tp:taxon-name-part taxon-name-part-type="genus" reg="Shoemakerella">Shoemakerella</tp:taxon-name-part>
            <tp:taxon-name-part taxon-name-part-type="species" reg="cubensis">cubensis</tp:taxon-name-part>
          </tp:taxon-name><tp:taxon-authority>(Stebbing, 1897)</tp:taxon-authority><xref ref-type="fig" rid="F6">Figs 6</xref><xref ref-type="fig" rid="F11">, 11A</xref><tp:nomenclature-citation-list><tp:nomenclature-citation><tp:taxon-name>
                <tp:taxon-name-part taxon-name-part-type="genus" reg="Lysianax">Lysianax</tp:taxon-name-part>
                <tp:taxon-name-part taxon-name-part-type="species" reg="cubensis">cubensis</tp:taxon-name-part>
              </tp:taxon-name><comment>Stebbing, 1897: 29–30, pl. 7B; <xref ref-type="bibr" rid="B22">Hurley 1963</xref>: 70–71, fig. 20 b, c; <xref ref-type="bibr" rid="B33">Lowry and Stoddart 1989</xref>: 236–237.</comment></tp:nomenclature-citation><tp:nomenclature-citation><tp:taxon-name>
                <tp:taxon-name-part taxon-name-part-type="genus" reg="Lysianassa">Lysianassa</tp:taxon-name-part>
                <tp:taxon-name-part taxon-name-part-type="species" reg="cubensis">cubensis</tp:taxon-name-part>
              </tp:taxon-name><comment>Stebbing, 1906: 38; <xref ref-type="bibr" rid="B58">Shoemaker 1935</xref>: 232–234, fig. 1.</comment></tp:nomenclature-citation><tp:nomenclature-citation><tp:taxon-name>
                <tp:taxon-name-part taxon-name-part-type="genus" reg="Lysanopsis">Lysanopsis</tp:taxon-name-part>
                <tp:taxon-name-part taxon-name-part-type="species" reg="alba">alba</tp:taxon-name-part>
              </tp:taxon-name><comment>Pearse, 1912: 369, fig. 1 (in part); <xref ref-type="bibr" rid="B56">Shoemaker 1921</xref>: 99.</comment></tp:nomenclature-citation><tp:nomenclature-citation><tp:taxon-name>
                <tp:taxon-name-part taxon-name-part-type="genus" reg="Shoemakerella">Shoemakerella</tp:taxon-name-part>
                <tp:taxon-name-part taxon-name-part-type="species" reg="nasuta">nasuta</tp:taxon-name-part>
              </tp:taxon-name><comment>Pirlot, 1936: 265–266; <xref ref-type="bibr" rid="B54">Pirlot 1939</xref>: 47–48; <xref ref-type="bibr" rid="B60">Shoemaker 1948</xref>: 1–2; J.L. <xref ref-type="bibr" rid="B10">Barnard 1969</xref>: 180; <xref ref-type="bibr" rid="B50">Ortiz and Lalana Rueda 1993</xref>: 26; <xref ref-type="bibr" rid="B51">Ortiz and Lemaitre 1994</xref>: 124.</comment></tp:nomenclature-citation><tp:nomenclature-citation><tp:taxon-name>
                <tp:taxon-name-part taxon-name-part-type="genus" reg="Lysianopsis">Lysianopsis</tp:taxon-name-part>
                <tp:taxon-name-part taxon-name-part-type="species" reg="cubensis">cubensis</tp:taxon-name-part>
              </tp:taxon-name><comment>Hurley, 1963: fig. 21a.</comment></tp:nomenclature-citation><tp:nomenclature-citation><tp:taxon-name>
                <tp:taxon-name-part taxon-name-part-type="genus" reg="Lysianassa">Lysianassa</tp:taxon-name-part>
                <tp:taxon-name-part taxon-name-part-type="species" reg="nasuta">nasuta</tp:taxon-name-part>
              </tp:taxon-name><comment>Ortiz, 1978: 8; <xref ref-type="bibr" rid="B48">Ortiz 1979</xref>: 19; <xref ref-type="bibr" rid="B26">Lalana Rueda and Pérez Moreno 1985</xref>: 51; <xref ref-type="bibr" rid="B27">Lalana Rueda et al. 1989</xref>: 210; <xref ref-type="bibr" rid="B25">Lalana Rueda and Ortiz 1990</xref>: 196; <xref ref-type="bibr" rid="B49">Ortiz and Lalana Rueda 1992</xref>: 40.</comment></tp:nomenclature-citation><tp:nomenclature-citation><tp:taxon-name>
                <tp:taxon-name-part taxon-name-part-type="genus" reg="Shoemakerella">Shoemakerella</tp:taxon-name-part>
                <tp:taxon-name-part taxon-name-part-type="species" reg="cubensis">cubensis</tp:taxon-name-part>
              </tp:taxon-name><comment>Barnard &amp; Karaman, 1991: 530; <xref ref-type="bibr" rid="B37">Lowry and Stoddart 1997</xref>: 92–98, figs 43–45; <xref ref-type="bibr" rid="B28">LeCroy 2007</xref>: 588, fig. 495.</comment></tp:nomenclature-citation></tp:nomenclature-citation-list></tp:nomenclature><tp:treatment-sec sec-type="material" id="SECID0E3DAG"><title>Material examined.</title><p>Panama • 1.5–4 mm • 3 ♀, 1 juvenile; Bocas del Toro, Hospital Point; <named-content xmlns:xlink="http://www.w3.org/1999/xlink" content-type="dwc:verbatimCoordinates" xlink:type="simple"><named-content content-type="geo-json" specific-use="{&#34;type&#34;:&#34;Point&#34;,&#34;coordinates&#34;:[-82.218800,9.333600]}" id="NCID0EFEAG" xlink:type="simple">9.3336°N, 82.2188°W</named-content></named-content>; depth 15 m, among coral rubble and <italic><tp:taxon-name><tp:taxon-name-part taxon-name-part-type="genus" reg="Halimeda">Halimeda</tp:taxon-name-part></tp:taxon-name></italic>; 6 Aug 2005; S. DeGrave and M. Salazar leg.; <named-content xmlns:xlink="http://www.w3.org/1999/xlink" content-type="dwc:institutional_code" xlink:title="Gulf Coast Research Laboratory Museum" xlink:href="http://grbio.org/institution/gulf-coast-research-laboratory-0" xlink:type="simple">GCRL</named-content> 6659 • 2 ♂, 9 ♀, 11 juvenile; Bocas del Toro, Lime Point; <named-content xmlns:xlink="http://www.w3.org/1999/xlink" content-type="dwc:verbatimCoordinates" xlink:type="simple"><named-content content-type="geo-json" specific-use="{&#34;type&#34;:&#34;Point&#34;,&#34;coordinates&#34;:[-82.332300,9.414900]}" id="NCID0EZEAG" xlink:type="simple">9.4149°N, 82.3323°W</named-content></named-content>; depth 0.2–0.5 m, among coral rubble and red algae; 5 Aug 2005; S. DeGrave and M. Salazar leg.; <named-content xmlns:xlink="http://www.w3.org/1999/xlink" content-type="dwc:institutional_code" xlink:title="Gulf Coast Research Laboratory Museum" xlink:href="http://grbio.org/institution/gulf-coast-research-laboratory-0" xlink:type="simple">GCRL</named-content> 6660 • 1 juvenile; Bocas del Toro, Juan Point; <named-content xmlns:xlink="http://www.w3.org/1999/xlink" content-type="dwc:verbatimCoordinates" xlink:type="simple"><named-content content-type="geo-json" specific-use="{&#34;type&#34;:&#34;Point&#34;,&#34;coordinates&#34;:[-82.294000,9.301500]}" id="NCID0EGFAG" xlink:type="simple">9.3015°N, 82.2940°W</named-content></named-content>; depth 10 m, among coral rubble; 7 Aug 2021; K.N. White leg.; <named-content xmlns:xlink="http://www.w3.org/1999/xlink" content-type="dwc:institutional_code" xlink:title="Smithsonian Institution, U.S. National Museum of Natural History" xlink:href="http://grbio.org/institution/smithsonian-institution-national-museum-natural-history-0" xlink:type="simple">USNM</named-content> 1739779 • 1 ♂, 2 juvenile; Bocas del Toro, Isla Solarte; <named-content xmlns:xlink="http://www.w3.org/1999/xlink" content-type="dwc:verbatimCoordinates" xlink:type="simple"><named-content content-type="geo-json" specific-use="{&#34;type&#34;:&#34;Point&#34;,&#34;coordinates&#34;:[-82.189700,9.290110]}" id="NCID0ETFAG" xlink:type="simple">9.29011°N, 82.1897°W</named-content></named-content>; depth 1–5 m, mangrove scrapings; 8 Aug 2021; K.N. White leg.; <named-content xmlns:xlink="http://www.w3.org/1999/xlink" content-type="dwc:institutional_code" xlink:title="Smithsonian Institution, U.S. National Museum of Natural History" xlink:href="http://grbio.org/institution/smithsonian-institution-national-museum-natural-history-0" xlink:type="simple">USNM</named-content> 1739780, <named-content xmlns:xlink="http://www.w3.org/1999/xlink" content-type="dwc:institutional_code" xlink:title="Smithsonian Institution, U.S. National Museum of Natural History" xlink:href="http://grbio.org/institution/smithsonian-institution-national-museum-natural-history-0" xlink:type="simple">USNM</named-content> 1739781.</p><fig id="F6" position="float" orientation="portrait"><object-id xmlns:xlink="http://www.w3.org/1999/xlink" content-type="doi" xlink:type="simple">10.3897/zookeys.1216.135258.figure6</object-id><object-id xmlns:xlink="http://www.w3.org/1999/xlink" content-type="arpha" xlink:type="simple">B4D3BBC0-90C6-560F-86D6-395AB22BDF4F</object-id><label>Figure 6.</label><caption><p><italic><tp:taxon-name><tp:taxon-name-part taxon-name-part-type="genus" reg="Shoemakerella">Shoemakerella</tp:taxon-name-part><tp:taxon-name-part taxon-name-part-type="species" reg="cubensis">cubensis</tp:taxon-name-part></tp:taxon-name></italic>, male, 4.0 mm, pereopod 7, pereopod 6, head, epistome, and upper lip, telson, gnathopod 2 lateral, uropod 2. Scale bars: 0.5 mm.</p></caption><graphic xmlns:xlink="http://www.w3.org/1999/xlink" xlink:href="zookeys-1216-149_article-135258__-g006.jpg" position="float" orientation="portrait" xlink:type="simple" id="oo_1160282.jpg"><uri content-type="original_file" xlink:type="simple">https://binary.pensoft.net/fig/1160282</uri></graphic></fig></tp:treatment-sec><tp:treatment-sec sec-type="diagnosis" id="SECID0E1GAG"><title>Diagnosis.</title><p>Head and body with tiny setules. Epistome strongly concave. Pereopod 6 basis posterior margin nearly straight. Pereopod 7 propodus length ~5 × width. Telson apex rounded.</p></tp:treatment-sec><tp:treatment-sec sec-type="distribution" id="SECID0E6GAG"><title>Distribution.</title><p>USA: Panama City to Dry Tortugas, Florida (<xref ref-type="bibr" rid="B37">Lowry and Stoddart 1997</xref>; <xref ref-type="bibr" rid="B28">LeCroy 2007</xref>); Cuba (<xref ref-type="bibr" rid="B62">Stebbing 1897</xref>); Panama: Bocas del Toro (present study).</p></tp:treatment-sec><tp:treatment-sec sec-type="ecology" id="SECID0ERHAG"><title>Ecology and remarks.</title><p>These amphipods are associated with algae and coral rubble at depths of 2–69 m. Panamanian specimens closely resemble previously described specimens and can be readily distinguished from <italic><tp:taxon-name><tp:taxon-name-part taxon-name-part-type="genus" reg="Shoemakerella">Shoemakerella</tp:taxon-name-part><tp:taxon-name-part taxon-name-part-type="species" reg="lowryi">lowryi</tp:taxon-name-part></tp:taxon-name></italic> Gable &amp; Lazo-Wasem, 1990 based on the pereopod 6 basis posterior margin, pereopod 7 propodus length relative to the carpus length, and the telson apex. Panamanian specimens are yellow-orange in color when alive.</p></tp:treatment-sec><tp:treatment-sec><!--Section generated to contain objects referenced in tp:taxon-treatment.--><fig id="F11" position="float" orientation="portrait"><object-id xmlns:xlink="http://www.w3.org/1999/xlink" content-type="doi" xlink:type="simple">10.3897/zookeys.1216.135258.figure11</object-id><object-id xmlns:xlink="http://www.w3.org/1999/xlink" content-type="arpha" xlink:type="simple">A5220653-23AF-5681-9140-C43AF47F66BE</object-id><label>Figure 11.</label><caption><p>Photographs of live specimens unless noted <bold>A</bold><italic><tp:taxon-name><tp:taxon-name-part taxon-name-part-type="genus" reg="Shoemakerella">Shoemakerella</tp:taxon-name-part><tp:taxon-name-part taxon-name-part-type="species" reg="cubensis">cubensis</tp:taxon-name-part></tp:taxon-name></italic> (ethanol preserved specimen) <bold>B</bold><italic><tp:taxon-name><tp:taxon-name-part taxon-name-part-type="genus" reg="Shoemakerella">Shoemakerella</tp:taxon-name-part><tp:taxon-name-part taxon-name-part-type="species" reg="lowryi">lowryi</tp:taxon-name-part></tp:taxon-name></italic><bold>C</bold><italic><tp:taxon-name><tp:taxon-name-part taxon-name-part-type="genus" reg="Lepidepecreum">Lepidepecreum</tp:taxon-name-part><tp:taxon-name-part taxon-name-part-type="species" reg="magdalenensis">magdalenensis</tp:taxon-name-part></tp:taxon-name></italic> (ethanol preserved specimen) <bold>D</bold><italic><tp:taxon-name><tp:taxon-name-part taxon-name-part-type="genus" reg="Orchomenella">Orchomenella</tp:taxon-name-part><tp:taxon-name-part taxon-name-part-type="species" reg="thomasi">thomasi</tp:taxon-name-part></tp:taxon-name></italic> (ethanol preserved specimen). Scale bars: 1.0 mm.</p></caption><graphic xmlns:xlink="http://www.w3.org/1999/xlink" xlink:href="zookeys-1216-149_article-135258__-g011.jpg" position="float" orientation="portrait" xlink:type="simple" id="oo_1160287.jpg"><uri content-type="original_file" xlink:type="simple">https://binary.pensoft.net/fig/1160287</uri></graphic></fig></tp:treatment-sec><ref-list><ref id="B22"><mixed-citation xmlns:xlink="http://www.w3.org/1999/xlink" xlink:type="simple"><person-group><name name-style="western"><surname>Hurley</surname><given-names>DE</given-names></name></person-group> (<year>1963</year>) <article-title><tp:taxon-name><tp:taxon-name-part taxon-name-part-type="order">Amphipoda</tp:taxon-name-part></tp:taxon-name> of the family <tp:taxon-name><tp:taxon-name-part taxon-name-part-type="family">Lysianassidae</tp:taxon-name-part></tp:taxon-name> from the west coast of North and Central America.</article-title><source>Allan Hancock Foundation Publications, Occasional Paper</source><volume>25</volume>: <fpage>1</fpage>–<lpage>160</lpage>.</mixed-citation></ref><ref id="B33"><mixed-citation xmlns:xlink="http://www.w3.org/1999/xlink" xlink:type="simple"><person-group><name name-style="western"><surname>Lowry</surname><given-names>JK</given-names></name><name name-style="western"><surname>Stoddart</surname><given-names>HE</given-names></name></person-group> (<year>1989</year>) <article-title><italic><tp:taxon-name><tp:taxon-name-part taxon-name-part-type="genus">Shoemakerella</tp:taxon-name-part></tp:taxon-name></italic> Pirlot, 1936 (<tp:taxon-name><tp:taxon-name-part taxon-name-part-type="subphylum">Crustacea</tp:taxon-name-part></tp:taxon-name>, <tp:taxon-name><tp:taxon-name-part taxon-name-part-type="order">Amphipoda</tp:taxon-name-part></tp:taxon-name>): proposed designation of <italic><tp:taxon-name><tp:taxon-name-part taxon-name-part-type="genus">Lysianax</tp:taxon-name-part><tp:taxon-name-part taxon-name-part-type="species">cubensis</tp:taxon-name-part></tp:taxon-name></italic> Stebbing, 1897, as type species.</article-title><source>Bulletin of Zoological Nomenclature</source><volume>46</volume>(<issue>4</issue>): <fpage>236</fpage>–<lpage>238</lpage>. <ext-link xlink:href="10.5962/bhl.part.550" ext-link-type="doi" xlink:type="simple">https://doi.org/10.5962/bhl.part.550</ext-link></mixed-citation></ref><ref id="B58"><mixed-citation xmlns:xlink="http://www.w3.org/1999/xlink" xlink:type="simple"><person-group><name name-style="western"><surname>Shoemaker</surname><given-names>CR</given-names></name></person-group> (<year>1935</year>) <article-title>The amphipods of Porto Rico and the Virgin Islands.</article-title><source>Scientific Survey of Porto Rico and the Virgin Islands (New York Academy of Sciences)</source><volume>15</volume>: <fpage>229</fpage>–<lpage>253</lpage>.</mixed-citation></ref><ref id="B56"><mixed-citation xmlns:xlink="http://www.w3.org/1999/xlink" xlink:type="simple"><person-group><name name-style="western"><surname>Shoemaker</surname><given-names>CR</given-names></name></person-group> (<year>1921</year>) <article-title>Report on the amphipods collected by the Barbados-Antigua Expedition from the University of Iowa in 1918.</article-title><source>University of Iowa Studies in Natural History</source><volume>9</volume>(<issue>5</issue>): <fpage>99</fpage>–<lpage>102</lpage>.</mixed-citation></ref><ref id="B54"><mixed-citation xmlns:xlink="http://www.w3.org/1999/xlink" xlink:type="simple"><person-group><name name-style="western"><surname>Pirlot</surname><given-names>JM</given-names></name></person-group> (<year>1939</year>) <tp:taxon-name><tp:taxon-name-part taxon-name-part-type="order">Amphipoda</tp:taxon-name-part></tp:taxon-name>. Résultats scientifiques des croisières du navire-ecole Belge ‘Mercator’. Mémoires du Musée Royal d’Histoire Naturelle de Belgique, Series 2, 15: 47–80.</mixed-citation></ref><ref id="B60"><mixed-citation xmlns:xlink="http://www.w3.org/1999/xlink" xlink:type="simple"><person-group><name name-style="western"><surname>Shoemaker</surname><given-names>CR</given-names></name></person-group> (<year>1948</year>) <article-title>The <tp:taxon-name><tp:taxon-name-part taxon-name-part-type="order">Amphipoda</tp:taxon-name-part></tp:taxon-name> of the Smithsonian-Roebling Expedition to Cuba in 1937.</article-title><source>Smithsonian Miscellaneous Collections</source><volume>110</volume>(<issue>3</issue>): <fpage>1</fpage>–<lpage>15</lpage>. <ext-link xlink:href="10.5962/bhl.part.9028" ext-link-type="doi" xlink:type="simple">https://doi.org/10.5962/bhl.part.9028</ext-link></mixed-citation></ref><ref id="B10"><mixed-citation xmlns:xlink="http://www.w3.org/1999/xlink" xlink:type="simple"><person-group><name name-style="western"><surname>Barnard</surname><given-names>JL</given-names></name></person-group> (<year>1969</year>) <article-title>Gammaridean <tp:taxon-name><tp:taxon-name-part taxon-name-part-type="order">Amphipoda</tp:taxon-name-part></tp:taxon-name> of the rocky intertidal of California: Monterey Bay to La Jolla.</article-title><source>United States National Museum Bulletin</source><volume>258</volume>: <fpage>1</fpage>–<lpage>230</lpage>. <ext-link xlink:href="10.5479/si.03629236.258.1" ext-link-type="doi" xlink:type="simple">https://doi.org/10.5479/si.03629236.258.1</ext-link></mixed-citation></ref><ref id="B50"><mixed-citation xmlns:xlink="http://www.w3.org/1999/xlink" xlink:type="simple"><person-group><name name-style="western"><surname>Ortiz</surname><given-names>M</given-names></name><name name-style="western"><surname>Lalana Rueda</surname><given-names>R</given-names></name></person-group> (<year>1993</year>) <article-title>Adición a la lista de especies y bibliografia de los anfípodos (<tp:taxon-name><tp:taxon-name-part taxon-name-part-type="subphylum">Crustacea</tp:taxon-name-part></tp:taxon-name>: <tp:taxon-name><tp:taxon-name-part taxon-name-part-type="order">Amphipoda</tp:taxon-name-part></tp:taxon-name>) del Mediterráneo Americano.</article-title><source>Revista Investigaciones Marinas</source><volume>14</volume>(<issue>1</issue>): <fpage>16</fpage>–<lpage>37</lpage>.</mixed-citation></ref><ref id="B51"><mixed-citation xmlns:xlink="http://www.w3.org/1999/xlink" xlink:type="simple"><person-group><name name-style="western"><surname>Ortiz</surname><given-names>M</given-names></name><name name-style="western"><surname>Lemaitre</surname><given-names>R</given-names></name></person-group> (<year>1994</year>) <article-title>Crustaceos Anfipodos (<tp:taxon-name><tp:taxon-name-part taxon-name-part-type="suborder">Gammaridea</tp:taxon-name-part></tp:taxon-name>) Colectados en Las Costas del Caribe Colombiano, al sur de Cartagena.</article-title><source>Anales del Instituto de Investigaciones Marinas de Punta de Betin</source><volume>23</volume>: <fpage>119</fpage>–<lpage>127</lpage>.</mixed-citation></ref><ref id="B48"><mixed-citation xmlns:xlink="http://www.w3.org/1999/xlink" xlink:type="simple"><person-group><name name-style="western"><surname>Ortiz</surname><given-names>M</given-names></name></person-group> (<year>1979</year>) Lista de especes y bibliografía de los anfípodos (<tp:taxon-name><tp:taxon-name-part taxon-name-part-type="subphylum">Crustacea</tp:taxon-name-part></tp:taxon-name>: <tp:taxon-name><tp:taxon-name-part taxon-name-part-type="order">Amphipoda</tp:taxon-name-part></tp:taxon-name>) del Mediterráneo Americano. Ciencias (La Habana), Series 8, Investigaciones Marinas 43: 1–40.</mixed-citation></ref><ref id="B26"><mixed-citation xmlns:xlink="http://www.w3.org/1999/xlink" xlink:type="simple"><person-group><name name-style="western"><surname>Lalana Rueda</surname><given-names>R</given-names></name><name name-style="western"><surname>Pérez Moreno</surname><given-names>M</given-names></name></person-group> (<year>1985</year>) <article-title>Estudio cualitativo y cuantitativo de la fauna asociada a las raices de <italic><tp:taxon-name><tp:taxon-name-part taxon-name-part-type="genus">Rhizophora</tp:taxon-name-part><tp:taxon-name-part taxon-name-part-type="species">mangle</tp:taxon-name-part></tp:taxon-name></italic> en la cayería este de la Isla de la Juventud.</article-title><source>Revista Investigaciones Marinas</source><volume>6</volume>(<issue>2–3</issue>): <fpage>45</fpage>–<lpage>57</lpage>.</mixed-citation></ref><ref id="B27"><mixed-citation xmlns:xlink="http://www.w3.org/1999/xlink" xlink:type="simple"><person-group><name name-style="western"><surname>Lalana Rueda</surname><given-names>R</given-names></name><name name-style="western"><surname>Capetillo</surname><given-names>R</given-names></name><name name-style="western"><surname>Brito</surname><given-names>E</given-names></name><name name-style="western"><surname>Diaz</surname><given-names>E</given-names></name><name name-style="western"><surname>Cruz</surname><given-names>R</given-names></name></person-group> (<year>1989</year>) <article-title>Estudio del zoobentos asociado a <italic><tp:taxon-name><tp:taxon-name-part taxon-name-part-type="genus">Laurencia</tp:taxon-name-part><tp:taxon-name-part taxon-name-part-type="species">intricata</tp:taxon-name-part></tp:taxon-name></italic> en un área de juveniles de langosta, al SE de la Isla de la Juventud, Cuba.</article-title><source>Revista Investigaciones Marinas</source><volume>10</volume>(<issue>3</issue>): <fpage>207</fpage>–<lpage>218</lpage>.</mixed-citation></ref><ref id="B25"><mixed-citation xmlns:xlink="http://www.w3.org/1999/xlink" xlink:type="simple"><person-group><name name-style="western"><surname>Lalana Rueda</surname><given-names>R</given-names></name><name name-style="western"><surname>Ortiz</surname><given-names>M</given-names></name></person-group> (<year>1990</year>) <article-title>Zoobentos de Cayo Hicacos, SE de la Isla de la Juventud, Cuba.</article-title><source>Revista de Investigaciones Marinas</source><volume>11</volume>(<issue>3</issue>): <fpage>191</fpage>–<lpage>199</lpage>.</mixed-citation></ref><ref id="B49"><mixed-citation xmlns:xlink="http://www.w3.org/1999/xlink" xlink:type="simple"><person-group><name name-style="western"><surname>Ortiz</surname><given-names>M</given-names></name><name name-style="western"><surname>Lalana Rueda</surname><given-names>R</given-names></name></person-group> (<year>1992</year>) <article-title>Parasites de anfípodos (<tp:taxon-name><tp:taxon-name-part taxon-name-part-type="suborder">Gammaridea</tp:taxon-name-part></tp:taxon-name>) de Cuba.</article-title><source>Revista Investigaciones Marinas</source><volume>13</volume>(<issue>1</issue>): <fpage>39</fpage>–<lpage>48</lpage>.</mixed-citation></ref><ref id="B37"><mixed-citation xmlns:xlink="http://www.w3.org/1999/xlink" xlink:type="simple"><person-group><name name-style="western"><surname>Lowry</surname><given-names>JK</given-names></name><name name-style="western"><surname>Stoddart</surname><given-names>HE</given-names></name></person-group> (<year>1997</year>) <article-title><tp:taxon-name><tp:taxon-name-part taxon-name-part-type="order">Amphipoda</tp:taxon-name-part></tp:taxon-name><tp:taxon-name><tp:taxon-name-part taxon-name-part-type="subphylum">Crustacea</tp:taxon-name-part></tp:taxon-name> IV. Families <tp:taxon-name><tp:taxon-name-part taxon-name-part-type="family">Aristiidae</tp:taxon-name-part></tp:taxon-name>, <tp:taxon-name><tp:taxon-name-part taxon-name-part-type="family">Cyphocarididae</tp:taxon-name-part></tp:taxon-name>, <tp:taxon-name><tp:taxon-name-part taxon-name-part-type="family">Endevouridae</tp:taxon-name-part></tp:taxon-name>, <tp:taxon-name><tp:taxon-name-part taxon-name-part-type="family">Lysianassidae</tp:taxon-name-part></tp:taxon-name>, <tp:taxon-name><tp:taxon-name-part taxon-name-part-type="family">Scopelocheiridae</tp:taxon-name-part></tp:taxon-name>, <tp:taxon-name><tp:taxon-name-part taxon-name-part-type="family">Uristidae</tp:taxon-name-part></tp:taxon-name>.</article-title><source>Memoirs of the Hourglass Cruises</source><volume>10</volume>: <fpage>1</fpage>–<lpage>148</lpage>.</mixed-citation></ref><ref id="B28"><mixed-citation xmlns:xlink="http://www.w3.org/1999/xlink" xlink:type="simple"><person-group><name name-style="western"><surname>LeCroy</surname><given-names>SE</given-names></name></person-group> (<year>2007</year>) An Illustrated Identification Guide to the Nearshore Marine and Estuarine Gammaridean <tp:taxon-name><tp:taxon-name-part taxon-name-part-type="order">Amphipoda</tp:taxon-name-part></tp:taxon-name> of Florida Volume 4: Families <tp:taxon-name><tp:taxon-name-part taxon-name-part-type="family">Anamixidae</tp:taxon-name-part></tp:taxon-name>, <tp:taxon-name><tp:taxon-name-part taxon-name-part-type="family">Eusiridae</tp:taxon-name-part></tp:taxon-name>, <tp:taxon-name><tp:taxon-name-part taxon-name-part-type="family">Hyalellidae</tp:taxon-name-part></tp:taxon-name>, <tp:taxon-name><tp:taxon-name-part taxon-name-part-type="family">Hyalidae</tp:taxon-name-part></tp:taxon-name>, <tp:taxon-name><tp:taxon-name-part taxon-name-part-type="family">Iphimediidae</tp:taxon-name-part></tp:taxon-name>, <tp:taxon-name><tp:taxon-name-part taxon-name-part-type="family">Ischyroceridae</tp:taxon-name-part></tp:taxon-name>, <tp:taxon-name><tp:taxon-name-part taxon-name-part-type="family">Lysianassidae</tp:taxon-name-part></tp:taxon-name>, <tp:taxon-name><tp:taxon-name-part taxon-name-part-type="family">Megaluropidae</tp:taxon-name-part></tp:taxon-name>, and <tp:taxon-name><tp:taxon-name-part taxon-name-part-type="family">Melphidippidae</tp:taxon-name-part></tp:taxon-name>. Florida Department of Environmental Protection Annual Report Contract No. WM724 1: 1–195.</mixed-citation></ref><ref id="B62"><mixed-citation xmlns:xlink="http://www.w3.org/1999/xlink" xlink:type="simple"><person-group><name name-style="western"><surname>Stebbing</surname><given-names>TRR</given-names></name></person-group> (<year>1897</year>) <tp:taxon-name><tp:taxon-name-part taxon-name-part-type="order">Amphipoda</tp:taxon-name-part></tp:taxon-name> from the Copenhagen Museum and other sources. Transactions of the Linnean Society, London, Series 2, Zoology 7: 25–45 [pls 6–14]. <ext-link xlink:href="10.1111/j.1096-3642.1897.tb00400.x" ext-link-type="doi" xlink:type="simple">https://doi.org/10.1111/j.1096-3642.1897.tb00400.x</ext-link></mixed-citation></ref></ref-list></tp:taxon-treatment>
