# Supplementary material for: ﻿Caribbean Amphipoda (Crustacea) of Panama. Part III: parvorder Lysianassidira
Source: Zookeys. 2024 Oct 24;1216:149–71. doi: 10.3897/zookeys.1216.135258 (PMC11528217; doi:10.3897/zookeys.1216.135258)
Supplement: XML Treatment for Shoemakerella lowryi [file zookeys.1216.135258-treatment12.xml]

<!DOCTYPE tp:taxon-treatment
  PUBLIC "-//TaxonX//DTD Taxonomic Treatment Publishing DTD v0 20100105//EN" "tax-treatment-NSO.dtd">
<tp:taxon-treatment xmlns:tp="http://www.plazi.org/taxpub"><tp:treatment-meta><kwd-group><label>Taxon classification</label><kwd>
              <named-content content-type="kingdom">Animalia</named-content>
            </kwd><kwd>
              <named-content content-type="order">Amphipoda</named-content>
            </kwd><kwd>
              <named-content content-type="family">Lysianassidae</named-content>
            </kwd></kwd-group><mixed-citation publication-type="journal"><person-group><name><surname>White</surname><given-names>Kristine N.</given-names></name></person-group><article-title>﻿Caribbean <tp:taxon-name><tp:taxon-name-part taxon-name-part-type="order">Amphipoda</tp:taxon-name-part></tp:taxon-name> (<tp:taxon-name><tp:taxon-name-part taxon-name-part-type="subphylum">Crustacea</tp:taxon-name-part></tp:taxon-name>) of Panama. Part III: parvorder <tp:taxon-name><tp:taxon-name-part taxon-name-part-type="parvorder">Lysianassidira</tp:taxon-name-part></tp:taxon-name></article-title><source>Zookeys</source><day>24</day><month>10</month><year>2024</year><volume>1216</volume><fpage>149</fpage><lpage>171</lpage><pub-id pub-id-type="doi">10.3897/zookeys.1216.135258</pub-id></mixed-citation></tp:treatment-meta><tp:nomenclature><label>﻿</label><tp:taxon-name>
            <object-id xmlns:xlink="http://www.w3.org/1999/xlink" content-type="arpha" xlink:type="simple">E3729DE2-9957-53F4-9ECF-A033CD5DAF0F</object-id>
            <tp:taxon-name-part taxon-name-part-type="genus" reg="Shoemakerella">Shoemakerella</tp:taxon-name-part>
            <tp:taxon-name-part taxon-name-part-type="species" reg="lowryi">lowryi</tp:taxon-name-part>
          </tp:taxon-name><tp:taxon-authority>Gable &amp; Lazo-Wasem, 1990</tp:taxon-authority><xref ref-type="fig" rid="F7">Figs 7</xref><xref ref-type="fig" rid="F11">, 11B</xref><tp:nomenclature-citation-list><tp:nomenclature-citation><tp:taxon-name>
                <tp:taxon-name-part taxon-name-part-type="genus" reg="Lysianassa">Lysianassa</tp:taxon-name-part>
                <tp:taxon-name-part taxon-name-part-type="species" reg="punctata">punctata</tp:taxon-name-part>
              </tp:taxon-name><comment>Kunkel, 1910: 8–10, fig. 1; <xref ref-type="bibr" rid="B23">Johnson 1986</xref>: 377, fig. 124.</comment></tp:nomenclature-citation><tp:nomenclature-citation><tp:taxon-name>
                <tp:taxon-name-part taxon-name-part-type="genus" reg="Shoemakerella">Shoemakerella</tp:taxon-name-part>
                <tp:taxon-name-part taxon-name-part-type="species" reg="lowryi">lowryi</tp:taxon-name-part>
              </tp:taxon-name><comment>Gable &amp; Lazo-Wasem, 1990: 727–733, figs 5–7.</comment></tp:nomenclature-citation></tp:nomenclature-citation-list></tp:nomenclature><tp:treatment-sec sec-type="material" id="SECID0ENKAG"><title>Material examined.</title><p>Panama • 2–5.5 mm • 1 ♂; Bocas del Toro, San Cristobal; <named-content xmlns:xlink="http://www.w3.org/1999/xlink" content-type="dwc:verbatimCoordinates" xlink:type="simple"><named-content content-type="geo-json" specific-use="{&#34;type&#34;:&#34;Point&#34;,&#34;coordinates&#34;:[-82.235000,9.262500]}" id="NCID0EWKAG" xlink:type="simple">9.2625°N, 82.2350°W</named-content></named-content>; depth 15 m, among coral rubble; 10 August 2021; K.N. White leg.; <named-content xmlns:xlink="http://www.w3.org/1999/xlink" content-type="dwc:institutional_code" xlink:title="Smithsonian Institution, U.S. National Museum of Natural History" xlink:href="http://grbio.org/institution/smithsonian-institution-national-museum-natural-history-0" xlink:type="simple">USNM</named-content> 1739782 • 1 ♀; Bocas del Toro, Swan Cay; <named-content xmlns:xlink="http://www.w3.org/1999/xlink" content-type="dwc:verbatimCoordinates" xlink:type="simple"><named-content content-type="geo-json" specific-use="{&#34;type&#34;:&#34;Point&#34;,&#34;coordinates&#34;:[-82.300033,9.453600]}" id="NCID0EDLAG" xlink:type="simple">9.4536°N, 82.300033°W</named-content></named-content>; depth 2 m, among sponges; 24 Jun 2023; K.N. White leg.; <named-content xmlns:xlink="http://www.w3.org/1999/xlink" content-type="dwc:institutional_code" xlink:title="Smithsonian Institution, U.S. National Museum of Natural History" xlink:href="http://grbio.org/institution/smithsonian-institution-national-museum-natural-history-0" xlink:type="simple">USNM</named-content> 1739783 • 2 ♀; Bocas del Toro, Crawl Cay; <named-content xmlns:xlink="http://www.w3.org/1999/xlink" content-type="dwc:verbatimCoordinates" xlink:type="simple"><named-content content-type="geo-json" specific-use="{&#34;type&#34;:&#34;Point&#34;,&#34;coordinates&#34;:[-82.136867,9.245967]}" id="NCID0EQLAG" xlink:type="simple">9.245967°N, 82.136867°W</named-content></named-content>; depth 1–4 m, among coral rubble; 25 June 2023; K.N. White leg.; <named-content xmlns:xlink="http://www.w3.org/1999/xlink" content-type="dwc:institutional_code" xlink:title="Smithsonian Institution, U.S. National Museum of Natural History" xlink:href="http://grbio.org/institution/smithsonian-institution-national-museum-natural-history-0" xlink:type="simple">USNM</named-content> 1739784 • 4 ♀; Bocas del Toro, Cayo Zapatilla 1; <named-content xmlns:xlink="http://www.w3.org/1999/xlink" content-type="dwc:verbatimCoordinates" xlink:type="simple"><named-content content-type="geo-json" specific-use="{&#34;type&#34;:&#34;Point&#34;,&#34;coordinates&#34;:[-82.058700,9.270000]}" id="NCID0E4LAG" xlink:type="simple">9.2700°N, 82.0587°W</named-content></named-content>; depth 10–11 m, among coral rubble; 28 June 2023; K.N. White leg.; <named-content xmlns:xlink="http://www.w3.org/1999/xlink" content-type="dwc:institutional_code" xlink:title="Smithsonian Institution, U.S. National Museum of Natural History" xlink:href="http://grbio.org/institution/smithsonian-institution-national-museum-natural-history-0" xlink:type="simple">USNM</named-content> 1739785.</p></tp:treatment-sec><tp:treatment-sec sec-type="diagnosis" id="SECID0EHMAG"><title>Diagnosis.</title><p>Head and body with tiny setules. Epistome weakly concave. Pereopod 6 basis posterior margin slightly concave. Pereopod 7 propodus length ~9 × width. Telson apex truncate.</p><fig id="F7" position="float" orientation="portrait"><object-id xmlns:xlink="http://www.w3.org/1999/xlink" content-type="doi" xlink:type="simple">10.3897/zookeys.1216.135258.figure7</object-id><object-id xmlns:xlink="http://www.w3.org/1999/xlink" content-type="arpha" xlink:type="simple">9E8FD53B-17C1-50F3-80E3-6DCF7C83B345</object-id><label>Figure 7.</label><caption><p><italic><tp:taxon-name><tp:taxon-name-part taxon-name-part-type="genus" reg="Shoemakerella">Shoemakerella</tp:taxon-name-part><tp:taxon-name-part taxon-name-part-type="species" reg="lowryi">lowryi</tp:taxon-name-part></tp:taxon-name></italic>, male, 4.5 mm, pereopod 7, pereopod 6, head, epistome and upper lip, pereopod 3, maxilla 2, telson, gnathopod 1 lateral. Scale bars: 0.5 mm.</p></caption><graphic xmlns:xlink="http://www.w3.org/1999/xlink" xlink:href="zookeys-1216-149_article-135258__-g007.jpg" position="float" orientation="portrait" xlink:type="simple" id="oo_1160283.jpg"><uri content-type="original_file" xlink:type="simple">https://binary.pensoft.net/fig/1160283</uri></graphic></fig></tp:treatment-sec><tp:treatment-sec sec-type="distribution" id="SECID0EENAG"><title>Distribution.</title><p>Bermuda (<xref ref-type="bibr" rid="B17">Gable and Lazo-Wasem 1990</xref>); Panama: Bocas del Toro (present study).</p></tp:treatment-sec><tp:treatment-sec sec-type="ecology" id="SECID0EONAG"><title>Ecology and remarks.</title><p>These amphipods are associated with algae, seagrass, and coral rubble at depths of 0.5–9 m. Panamanian specimens closely resemble previously described specimens and can be readily distinguished from <italic><tp:taxon-name><tp:taxon-name-part taxon-name-part-type="genus" reg="Shoemakerella">Shoemakerella</tp:taxon-name-part><tp:taxon-name-part taxon-name-part-type="species" reg="cubensis">cubensis</tp:taxon-name-part></tp:taxon-name></italic> based on the pereopod 6 basis posterior margin, pereopod 7 propodus length relative to the carpus length, and the telson apex. Panamanian specimens are transparent white in color with brown spots when alive.</p></tp:treatment-sec><tp:treatment-sec><!--Section generated to contain objects referenced in tp:taxon-treatment.--><fig id="F11" position="float" orientation="portrait"><object-id xmlns:xlink="http://www.w3.org/1999/xlink" content-type="doi" xlink:type="simple">10.3897/zookeys.1216.135258.figure11</object-id><object-id xmlns:xlink="http://www.w3.org/1999/xlink" content-type="arpha" xlink:type="simple">A5220653-23AF-5681-9140-C43AF47F66BE</object-id><label>Figure 11.</label><caption><p>Photographs of live specimens unless noted <bold>A</bold><italic><tp:taxon-name><tp:taxon-name-part taxon-name-part-type="genus" reg="Shoemakerella">Shoemakerella</tp:taxon-name-part><tp:taxon-name-part taxon-name-part-type="species" reg="cubensis">cubensis</tp:taxon-name-part></tp:taxon-name></italic> (ethanol preserved specimen) <bold>B</bold><italic><tp:taxon-name><tp:taxon-name-part taxon-name-part-type="genus" reg="Shoemakerella">Shoemakerella</tp:taxon-name-part><tp:taxon-name-part taxon-name-part-type="species" reg="lowryi">lowryi</tp:taxon-name-part></tp:taxon-name></italic><bold>C</bold><italic><tp:taxon-name><tp:taxon-name-part taxon-name-part-type="genus" reg="Lepidepecreum">Lepidepecreum</tp:taxon-name-part><tp:taxon-name-part taxon-name-part-type="species" reg="magdalenensis">magdalenensis</tp:taxon-name-part></tp:taxon-name></italic> (ethanol preserved specimen) <bold>D</bold><italic><tp:taxon-name><tp:taxon-name-part taxon-name-part-type="genus" reg="Orchomenella">Orchomenella</tp:taxon-name-part><tp:taxon-name-part taxon-name-part-type="species" reg="thomasi">thomasi</tp:taxon-name-part></tp:taxon-name></italic> (ethanol preserved specimen). Scale bars: 1.0 mm.</p></caption><graphic xmlns:xlink="http://www.w3.org/1999/xlink" xlink:href="zookeys-1216-149_article-135258__-g011.jpg" position="float" orientation="portrait" xlink:type="simple" id="oo_1160287.jpg"><uri content-type="original_file" xlink:type="simple">https://binary.pensoft.net/fig/1160287</uri></graphic></fig></tp:treatment-sec><ref-list><ref id="B23"><mixed-citation xmlns:xlink="http://www.w3.org/1999/xlink" xlink:type="simple"><person-group><name name-style="western"><surname>Johnson</surname><given-names>SE</given-names></name></person-group> (<year>1986</year>) <article-title>Order <tp:taxon-name><tp:taxon-name-part taxon-name-part-type="order">Amphipoda</tp:taxon-name-part></tp:taxon-name>.</article-title> In: <person-group><name name-style="western"><surname>Sterrer</surname><given-names>W</given-names></name></person-group> (<role>Ed.</role>) <issue-title>Marine Fauna and Flora of Bermuda.</issue-title><source>John Wiley &amp; Sons, New York</source>, <fpage>372</fpage>–<lpage>381</lpage>.</mixed-citation></ref><ref id="B17"><mixed-citation xmlns:xlink="http://www.w3.org/1999/xlink" xlink:type="simple"><person-group><name name-style="western"><surname>Gable</surname><given-names>MF</given-names></name><name name-style="western"><surname>Lazo-Wasem</surname><given-names>EA</given-names></name></person-group> (<year>1990</year>) <article-title><tp:taxon-name><tp:taxon-name-part taxon-name-part-type="family">Lysianassidae</tp:taxon-name-part></tp:taxon-name> (<tp:taxon-name><tp:taxon-name-part taxon-name-part-type="order">Amphipoda</tp:taxon-name-part></tp:taxon-name>: <tp:taxon-name><tp:taxon-name-part taxon-name-part-type="superfamily">Lysianassoidea</tp:taxon-name-part></tp:taxon-name>) of Bermuda.</article-title><source>Journal of Crustacean Biology</source><volume>10</volume>(<issue>4</issue>): <fpage>721</fpage>–<lpage>734</lpage>. <ext-link xlink:href="10.2307/1548416" ext-link-type="doi" xlink:type="simple">https://doi.org/10.2307/1548416</ext-link></mixed-citation></ref></ref-list></tp:taxon-treatment>
