# Supplementary material for: ﻿Caribbean Amphipoda (Crustacea) of Panama. Part III: parvorder Lysianassidira
Source: Zookeys. 2024 Oct 24;1216:149–71. doi: 10.3897/zookeys.1216.135258 (PMC11528217; doi:10.3897/zookeys.1216.135258)
Supplement: XML Treatment for Orchomenella thomasi [file zookeys.1216.135258-treatment16.xml]

<!DOCTYPE tp:taxon-treatment
  PUBLIC "-//TaxonX//DTD Taxonomic Treatment Publishing DTD v0 20100105//EN" "tax-treatment-NSO.dtd">
<tp:taxon-treatment xmlns:tp="http://www.plazi.org/taxpub"><tp:treatment-meta><kwd-group><label>Taxon classification</label><kwd>
                <named-content content-type="kingdom">Animalia</named-content>
              </kwd><kwd>
                <named-content content-type="order">Amphipoda</named-content>
              </kwd><kwd>
                <named-content content-type="family">Lysianassidae</named-content>
              </kwd></kwd-group><mixed-citation publication-type="journal"><person-group><name><surname>White</surname><given-names>Kristine N.</given-names></name></person-group><article-title>﻿Caribbean <tp:taxon-name><tp:taxon-name-part taxon-name-part-type="order">Amphipoda</tp:taxon-name-part></tp:taxon-name> (<tp:taxon-name><tp:taxon-name-part taxon-name-part-type="subphylum">Crustacea</tp:taxon-name-part></tp:taxon-name>) of Panama. Part III: parvorder <tp:taxon-name><tp:taxon-name-part taxon-name-part-type="parvorder">Lysianassidira</tp:taxon-name-part></tp:taxon-name></article-title><source>Zookeys</source><day>24</day><month>10</month><year>2024</year><volume>1216</volume><fpage>149</fpage><lpage>171</lpage><pub-id pub-id-type="doi">10.3897/zookeys.1216.135258</pub-id></mixed-citation></tp:treatment-meta><tp:nomenclature><label>﻿</label><tp:taxon-name>
              <object-id xmlns:xlink="http://www.w3.org/1999/xlink" content-type="arpha" xlink:type="simple">5477E6BE-8893-5CF9-B18C-DA17F10A7295</object-id>
              <tp:taxon-name-part taxon-name-part-type="genus" reg="Orchomenella">Orchomenella</tp:taxon-name-part>
              <tp:taxon-name-part taxon-name-part-type="species" reg="thomasi">thomasi</tp:taxon-name-part>
            </tp:taxon-name><tp:taxon-authority>Lowry &amp; Stoddart, 1997</tp:taxon-authority><xref ref-type="fig" rid="F9">Figs 9</xref><xref ref-type="fig" rid="F11">, 11D</xref><tp:nomenclature-citation-list><tp:nomenclature-citation><tp:taxon-name>
                  <tp:taxon-name-part taxon-name-part-type="genus" reg="Orchomenella">Orchomenella</tp:taxon-name-part>
                  <tp:taxon-name-part taxon-name-part-type="species" reg="thomasi">thomasi</tp:taxon-name-part>
                </tp:taxon-name><comment>Lowry &amp; Stoddart, 1997: 109–113, figs 52–53; <xref ref-type="bibr" rid="B28">LeCroy 2007</xref>: 586, fig. 502.</comment></tp:nomenclature-citation></tp:nomenclature-citation-list></tp:nomenclature><tp:treatment-sec sec-type="material" id="SECID0EAYAG"><title>Material examined.</title><p>Panama • 1.5 mm • 1 ♀; Bocas del Toro, Cayo Zapatilla 1; <named-content xmlns:xlink="http://www.w3.org/1999/xlink" content-type="dwc:verbatimCoordinates" xlink:type="simple"><named-content content-type="geo-json" specific-use="{&#34;type&#34;:&#34;Point&#34;,&#34;coordinates&#34;:[-82.058700,9.270000]}" id="NCID0EJYAG" xlink:type="simple">9.2700°N, 82.0587°W</named-content></named-content>; depth 10–11 m, among coral rubble; 28 June 2023; K.N. White leg.; <named-content xmlns:xlink="http://www.w3.org/1999/xlink" content-type="dwc:institutional_code" xlink:title="Smithsonian Institution, U.S. National Museum of Natural History" xlink:href="http://grbio.org/institution/smithsonian-institution-national-museum-natural-history-0" xlink:type="simple">USNM</named-content> 1739787.</p></tp:treatment-sec><tp:treatment-sec sec-type="diagnosis" id="SECID0ETYAG"><title>Diagnosis.</title><p>Head ocular lobe subtriangular. Gnathopod 1 carpus shorter than propodus. Epimeron 3 posteroventral corner acute. Urosomite 1 with dorsodistally acute carina. Uropod 3 inner ramus bare; outer ramus 2-articulate.</p></tp:treatment-sec><tp:treatment-sec sec-type="distribution" id="SECID0EYYAG"><title>Distribution.</title><p>USA: from Sanibel Island, Florida to Louisiana (<xref ref-type="bibr" rid="B37">Lowry and Stoddart 1997</xref>; <xref ref-type="bibr" rid="B28">LeCroy 2007</xref>); Panama: Bocas del Toro (present study).</p><fig id="F9" position="float" orientation="portrait"><object-id xmlns:xlink="http://www.w3.org/1999/xlink" content-type="doi" xlink:type="simple">10.3897/zookeys.1216.135258.figure9</object-id><object-id xmlns:xlink="http://www.w3.org/1999/xlink" content-type="arpha" xlink:type="simple">0A6D1DDD-AA0E-5ACE-A9F2-528921A14B8C</object-id><label>Figure 9.</label><caption><p><italic><tp:taxon-name><tp:taxon-name-part taxon-name-part-type="genus" reg="Orchomenella">Orchomenella</tp:taxon-name-part><tp:taxon-name-part taxon-name-part-type="species" reg="thomasi">thomasi</tp:taxon-name-part></tp:taxon-name></italic>, female, 1.5 mm, head, epimeron 3 and urosome, gnathopod 1 lateral. Scale bars: 0.5 mm.</p></caption><graphic xmlns:xlink="http://www.w3.org/1999/xlink" xlink:href="zookeys-1216-149_article-135258__-g009.jpg" position="float" orientation="portrait" xlink:type="simple" id="oo_1160285.jpg"><uri content-type="original_file" xlink:type="simple">https://binary.pensoft.net/fig/1160285</uri></graphic></fig></tp:treatment-sec><tp:treatment-sec sec-type="ecology" id="SECID0E5ZAG"><title>Ecology and remarks.</title><p>These amphipods are associated with sand and coral rubble at depths of 10–73 m. Panamanian specimens closely resemble previously described specimens. Panamanian specimens are white in color when alive.</p><fig id="F10" position="float" orientation="portrait"><object-id xmlns:xlink="http://www.w3.org/1999/xlink" content-type="doi" xlink:type="simple">10.3897/zookeys.1216.135258.figure10</object-id><object-id xmlns:xlink="http://www.w3.org/1999/xlink" content-type="arpha" xlink:type="simple">AFB840BC-677F-572F-8152-B742EB1926D0</object-id><label>Figure 10.</label><caption><p>Photographs of live specimens unless noted <bold>A</bold><italic><tp:taxon-name><tp:taxon-name-part taxon-name-part-type="genus" reg="Aruga">Aruga</tp:taxon-name-part><tp:taxon-name-part taxon-name-part-type="species" reg="holmesi">holmesi</tp:taxon-name-part></tp:taxon-name></italic> (ethanol preserved specimen) <bold>B</bold><italic><tp:taxon-name><tp:taxon-name-part taxon-name-part-type="genus" reg="Bonassa">Bonassa</tp:taxon-name-part><tp:taxon-name-part taxon-name-part-type="species" reg="bonairensis">bonairensis</tp:taxon-name-part></tp:taxon-name></italic><bold>C</bold><italic><tp:taxon-name><tp:taxon-name-part taxon-name-part-type="genus" reg="Concarnes">Concarnes</tp:taxon-name-part><tp:taxon-name-part taxon-name-part-type="species" reg="concavus">concavus</tp:taxon-name-part></tp:taxon-name></italic><bold>D</bold><italic><tp:taxon-name><tp:taxon-name-part taxon-name-part-type="genus" reg="Lysianopsis">Lysianopsis</tp:taxon-name-part><tp:taxon-name-part taxon-name-part-type="species" reg="hummelincki">hummelincki</tp:taxon-name-part></tp:taxon-name></italic><bold>E</bold><italic><tp:taxon-name><tp:taxon-name-part taxon-name-part-type="genus" reg="Lysianopsis">Lysianopsis</tp:taxon-name-part><tp:taxon-name-part taxon-name-part-type="species" reg="ozona">ozona</tp:taxon-name-part></tp:taxon-name></italic>. Scale bars: 1.0 mm.</p></caption><graphic xmlns:xlink="http://www.w3.org/1999/xlink" xlink:href="zookeys-1216-149_article-135258__-g010.jpg" position="float" orientation="portrait" xlink:type="simple" id="oo_1160286.jpg"><uri content-type="original_file" xlink:type="simple">https://binary.pensoft.net/fig/1160286</uri></graphic></fig><fig id="F11" position="float" orientation="portrait"><object-id xmlns:xlink="http://www.w3.org/1999/xlink" content-type="doi" xlink:type="simple">10.3897/zookeys.1216.135258.figure11</object-id><object-id xmlns:xlink="http://www.w3.org/1999/xlink" content-type="arpha" xlink:type="simple">A5220653-23AF-5681-9140-C43AF47F66BE</object-id><label>Figure 11.</label><caption><p>Photographs of live specimens unless noted <bold>A</bold><italic><tp:taxon-name><tp:taxon-name-part taxon-name-part-type="genus" reg="Shoemakerella">Shoemakerella</tp:taxon-name-part><tp:taxon-name-part taxon-name-part-type="species" reg="cubensis">cubensis</tp:taxon-name-part></tp:taxon-name></italic> (ethanol preserved specimen) <bold>B</bold><italic><tp:taxon-name><tp:taxon-name-part taxon-name-part-type="genus" reg="Shoemakerella">Shoemakerella</tp:taxon-name-part><tp:taxon-name-part taxon-name-part-type="species" reg="lowryi">lowryi</tp:taxon-name-part></tp:taxon-name></italic><bold>C</bold><italic><tp:taxon-name><tp:taxon-name-part taxon-name-part-type="genus" reg="Lepidepecreum">Lepidepecreum</tp:taxon-name-part><tp:taxon-name-part taxon-name-part-type="species" reg="magdalenensis">magdalenensis</tp:taxon-name-part></tp:taxon-name></italic> (ethanol preserved specimen) <bold>D</bold><italic><tp:taxon-name><tp:taxon-name-part taxon-name-part-type="genus" reg="Orchomenella">Orchomenella</tp:taxon-name-part><tp:taxon-name-part taxon-name-part-type="species" reg="thomasi">thomasi</tp:taxon-name-part></tp:taxon-name></italic> (ethanol preserved specimen). Scale bars: 1.0 mm.</p></caption><graphic xmlns:xlink="http://www.w3.org/1999/xlink" xlink:href="zookeys-1216-149_article-135258__-g011.jpg" position="float" orientation="portrait" xlink:type="simple" id="oo_1160287.jpg"><uri content-type="original_file" xlink:type="simple">https://binary.pensoft.net/fig/1160287</uri></graphic></fig></tp:treatment-sec><ref-list><ref id="B28"><mixed-citation xmlns:xlink="http://www.w3.org/1999/xlink" xlink:type="simple"><person-group><name name-style="western"><surname>LeCroy</surname><given-names>SE</given-names></name></person-group> (<year>2007</year>) An Illustrated Identification Guide to the Nearshore Marine and Estuarine Gammaridean <tp:taxon-name><tp:taxon-name-part taxon-name-part-type="order">Amphipoda</tp:taxon-name-part></tp:taxon-name> of Florida Volume 4: Families <tp:taxon-name><tp:taxon-name-part taxon-name-part-type="family">Anamixidae</tp:taxon-name-part></tp:taxon-name>, <tp:taxon-name><tp:taxon-name-part taxon-name-part-type="family">Eusiridae</tp:taxon-name-part></tp:taxon-name>, <tp:taxon-name><tp:taxon-name-part taxon-name-part-type="family">Hyalellidae</tp:taxon-name-part></tp:taxon-name>, <tp:taxon-name><tp:taxon-name-part taxon-name-part-type="family">Hyalidae</tp:taxon-name-part></tp:taxon-name>, <tp:taxon-name><tp:taxon-name-part taxon-name-part-type="family">Iphimediidae</tp:taxon-name-part></tp:taxon-name>, <tp:taxon-name><tp:taxon-name-part taxon-name-part-type="family">Ischyroceridae</tp:taxon-name-part></tp:taxon-name>, <tp:taxon-name><tp:taxon-name-part taxon-name-part-type="family">Lysianassidae</tp:taxon-name-part></tp:taxon-name>, <tp:taxon-name><tp:taxon-name-part taxon-name-part-type="family">Megaluropidae</tp:taxon-name-part></tp:taxon-name>, and <tp:taxon-name><tp:taxon-name-part taxon-name-part-type="family">Melphidippidae</tp:taxon-name-part></tp:taxon-name>. Florida Department of Environmental Protection Annual Report Contract No. WM724 1: 1–195.</mixed-citation></ref><ref id="B37"><mixed-citation xmlns:xlink="http://www.w3.org/1999/xlink" xlink:type="simple"><person-group><name name-style="western"><surname>Lowry</surname><given-names>JK</given-names></name><name name-style="western"><surname>Stoddart</surname><given-names>HE</given-names></name></person-group> (<year>1997</year>) <article-title><tp:taxon-name><tp:taxon-name-part taxon-name-part-type="order">Amphipoda</tp:taxon-name-part></tp:taxon-name><tp:taxon-name><tp:taxon-name-part taxon-name-part-type="subphylum">Crustacea</tp:taxon-name-part></tp:taxon-name> IV. Families <tp:taxon-name><tp:taxon-name-part taxon-name-part-type="family">Aristiidae</tp:taxon-name-part></tp:taxon-name>, <tp:taxon-name><tp:taxon-name-part taxon-name-part-type="family">Cyphocarididae</tp:taxon-name-part></tp:taxon-name>, <tp:taxon-name><tp:taxon-name-part taxon-name-part-type="family">Endevouridae</tp:taxon-name-part></tp:taxon-name>, <tp:taxon-name><tp:taxon-name-part taxon-name-part-type="family">Lysianassidae</tp:taxon-name-part></tp:taxon-name>, <tp:taxon-name><tp:taxon-name-part taxon-name-part-type="family">Scopelocheiridae</tp:taxon-name-part></tp:taxon-name>, <tp:taxon-name><tp:taxon-name-part taxon-name-part-type="family">Uristidae</tp:taxon-name-part></tp:taxon-name>.</article-title><source>Memoirs of the Hourglass Cruises</source><volume>10</volume>: <fpage>1</fpage>–<lpage>148</lpage>.</mixed-citation></ref></ref-list></tp:taxon-treatment>
