# Supplementary material for: ﻿Caribbean Amphipoda (Crustacea) of Panama. Part III: parvorder Lysianassidira
Source: Zookeys. 2024 Oct 24;1216:149–71. doi: 10.3897/zookeys.1216.135258 (PMC11528217; doi:10.3897/zookeys.1216.135258)
Supplement: Supplementary material 1 — Locality table [file zookeys-1216-149_article-135258__-s001.xlsx]

## Sheet: Sheet1
Species	Latitutude	Longitude	Location	Date	Depth	Habitat	Collector
Aruga holmesi Barnard, 1955	9.2376	-82.1438	Crawl Cay, Bocas del Toro, Panama	2021-08-11	1.5-3m	coral rubble	K.N. White
Bonassa bonairensis (Stephensen, 1933)	9.45333	-82.2983	Swan Cay, Bocas del Toro, Panama	2005-08-04	3m	brown algae, hydroids, filamentous red algae	S. DeGrave
Bonassa bonairensis (Stephensen, 1933)	9.41806	-82.3375	Drago, Bocas del Toro, Panama	2021-08-09	2-3m	coral rubble	K.N. White
Bonassa bonairensis (Stephensen, 1933)	9.33197	-82.2148	Hospital Point, Bocas del Toro, Panama	2023-06-22	1-3m	coral rubble	K.N. White
Concarnes concavus (Shoemaker, 1933)	9.2475	-82.129	Crawl Cay, Bocas del Toro, Panama	2021-08-12	5m	coral rubble	K.N. White
Concarnes concavus (Shoemaker, 1933)	9.24597	-82.1369	Crawl Cay, Bocas del Toro, Panama	2023-06-25	1-4m	coral rubble	K.N. White
Lyisanopsis hummelincki (Stephensen, 1933b)	9.33197	-82.2148	Hospital Point, Bocas del Toro, Panama	2023-06-22	1-3m	coral rubble	K.N. White
Lyisanopsis ozona Lowry & Stoddart, 1997			Bastamientos, Bocas del Toro, Panama	2005-08-01	0-1m	mangrove scrapings	T.A. Haney
Lyisanopsis ozona Lowry & Stoddart, 1997	9.30448	-82.1316	Hospital Bight, Bocas del Toro, Panama	2005-08-07	1.5m	coral rubble	T.A. Haney
Lyisanopsis ozona Lowry & Stoddart, 1997			Marina Bocas, Bocas del Toro, Panama	2009-06-05		Phallusia nigra ascidian	K.N. White
Lyisanopsis ozona Lowry & Stoddart, 1997	9.29011	-82.1897	Isla Solarte, Bocas del Toro, Panama	2021-08-08	1-5m	tunicate with red guts	K.N. White
Shoemakerella cubensis (Stebbing, 1897)	9.3336	-82.2188	Hospital Point, Bocas del Toro, Panama	2005-08-06	15m	coral rubble, Halimeda	S. DeGrave and M. Salazar
Shoemakerella cubensis (Stebbing, 1897)	9.4149	-82.3323	Lime Point, Bocas del Toro, Panama	2005-08-05	0.2-0.5m	coral rubble and red algae	S. DeGrave and M. Salazar
Shoemakerella cubensis (Stebbing, 1897)	9.3015	-82.294	Juan Point, Bocas del Toro, Panama	2021-08-07	10m	coral rubble	K.N. White
Shoemakerella cubensis (Stebbing, 1897)	9.29011	-82.1897	Isla Solarte, Bocas del Toro, Panama	2021-08-08	1-5m	mangrove scrapings	K.N. White
Shoemakerella lowryi Gable & Lazo-Wasem, 1990	9.2625	-82.235	San Cristobal, Bocas del Toro, Panama	2021-08-10	15m	coral rubble	K.N. White
Shoemakerella lowryi Gable & Lazo-Wasem, 1990	9.4536	-82.3	Swan Cay, Bocas del Toro, Panama	2023-06-24	2m	sponges	K.N. White
Shoemakerella lowryi Gable & Lazo-Wasem, 1990	9.24597	-82.1369	Crawl Cay, Bocas del Toro, Panama	2023-06-25	1-4m	coral rubble	K.N. White
Shoemakerella lowryi Gable & Lazo-Wasem, 1990	9.26997	-82.0587	Cayo Zapatilla 1, Bocas del Toro, Panama	2023-06-28	10-11m	coral rubble	K.N. White
Lepidepecreum magdalenensis (Shoemaker, 1942)	9.41718	-82.3248	Drago Beach, Bocas del Toro, Panama	2023-06-27	0-1m	sand	K.N. White
Orchomenella thomasi Lowry & Stoddart, 1997	9.26997	-82.0587	Cayo Zapatilla 1, Bocas del Toro, Panama	2023-06-28	10-11m	coral rubble	K.N. White
Shoemakerella lowryi Gable & Lazo-Wasem, 1990
